# Supplementary material for: Conserved plant transcriptional responses to microgravity from two consecutive spaceflight experiments
Source: Front Plant Sci. 2024 Jan 8;14:1308713. doi: 10.3389/fpls.2023.1308713 (PMC10800490; doi:10.3389/fpls.2023.1308713)
Supplement: Supplementary file 4 [file Table_1.xlsx]

## Sheet: Sheet1
Supplemetary Data:
Supplementary Table 1: Seed germination scores for individual seed cassettes at end of experiment
Supplementary Table 2: DEG list for the combined PS and PRR datasets (padj <0.01)
		Positive lfc are genes down regulated in micro g and negative lfc are genes up regulated in micro g.
Supplementary Table 3: Transcription factors up regulated in micro g (with annotation)
Supplemetary Table 4: Transcription factors down regulated in micro g (with annotation)
Supplementary Table 5: Abiotic stress related genes (ABA, Temperature and osmotic stress) down regulated in micro g (with annotation, lfc and p adj)
Supplementary Table 6: Natural antisense genes differentially expressed in micro g and their overlapping targets (with annotation, lfc and p adj)
Supplementary Table 7: List of defense genes in heat map (Figure 5)
Supplementary Table 8: List of salt stress related genes in heat map (Figure 6)
Supplementary Table 9: miRNAs differentially regulated in micro g and their predicted targets

## Sheet: Table S1
Table S1: Seed germination scores for individual seed cassettes at end of experiment
PS				PRR
	Cassette #	%			Cassette #	%
1 g	Rep 1	88.9		1 g	Rep 1	74.0741
	Rep 2	100			Rep 2	88.8889
	Rep 3	100			Rep 3	85.1852
Micro g	Rep 1	100			Rep 4	96.2963
	Rep 2	96.3		Micro g	Rep 1	81.4815
	Rep 3	77.8			Rep 2	85.1852
	Rep 4	96.3			Rep 3	74.0741
Ground	Rep 1	100			Rep 4	66.6667
	Rep 2	100		Ground	Rep 1	100
	Rep 3	100			Rep 2	100
					Rep 3	100

## Sheet: Table S2
Gene ID	baseMean	log2FoldChange	lfcSE	stat	pvalue	padj
AT1G01130	183.027	-0.922525	0.194299	-4.74797	2.05471e-06	5.8707e-05
AT1G01170	881.648	-0.289684	0.0878934	-3.29585	0.000981231	0.00884433
AT1G01260	276.819	0.452841	0.104201	4.34585	1.38737e-05	0.00028483
AT1G01300	1992.15	0.526217	0.117645	4.47293	7.71557e-06	0.000174862
AT1G01320	5972.53	-0.443137	0.120244	-3.68532	0.000228412	0.00280317
AT1G01610	873.461	0.32071	0.098264	3.26375	0.00109946	0.00965329
AT1G01950	782.678	-0.499399	0.127948	-3.90315	9.49477e-05	0.00137094
AT1G01960	1334.85	0.418711	0.102841	4.07144	4.67229e-05	0.000773297
AT1G02310	8.0972	-2.39326	0.657523	-3.63981	0.000272841	0.00322794
AT1G02330	509.592	0.40971	0.0985357	4.15799	3.2106e-05	0.000570834
AT1G02340	119.733	1.01243	0.275724	3.67189	0.000240761	0.00292195
AT1G02350	51.3991	0.78535	0.235912	3.32899	0.000871602	0.00803033
AT1G02380	144.778	-0.813493	0.231147	-3.51937	0.000432573	0.00461011
AT1G02390	65.4725	-2.86099	0.431129	-6.63604	3.22224e-11	4.30199e-09
AT1G02640	2964.38	1.67415	0.273348	6.1246	9.09103e-10	7.81709e-08
AT1G02660	1158.23	-0.853203	0.217894	-3.91567	9.01528e-05	0.00131609
AT1G02810	94.2629	-2.15996	0.521784	-4.13956	3.47967e-05	0.000605293
AT1G02816	238.4	-0.95937	0.162177	-5.91556	3.30739e-09	2.43674e-07
AT1G02860	418.533	1.25672	0.244003	5.15041	2.59918e-07	1.05446e-05
AT1G02890	2186.85	1.36323	0.222601	6.1241	9.11976e-10	7.81709e-08
AT1G02940	13.9569	-1.69486	0.424469	-3.9929	6.52713e-05	0.00100691
AT1G03040	736.582	0.351609	0.100425	3.5012	0.000463168	0.00487488
AT1G03060	763.774	0.288499	0.0693193	4.16188	3.1564e-05	0.000563927
AT1G03130	7100	-0.813486	0.243646	-3.3388	0.000841398	0.00780099
AT1G03300	198.321	-0.702989	0.172591	-4.07316	4.63799e-05	0.000769354
AT1G03310	632.665	-0.591683	0.127108	-4.65496	3.2405e-06	8.54688e-05
AT1G03340	31.8626	-0.911805	0.236007	-3.86346	0.00011179	0.00155742
AT1G03350	606.981	0.481916	0.10731	4.49086	7.09362e-06	0.000163457
AT1G03410	470.44	0.754553	0.108505	6.95407	3.54907e-12	6.46137e-10
AT1G03440	177.739	-0.559229	0.145874	-3.83364	0.00012626	0.00171902
AT1G03470	526.417	-0.725644	0.212812	-3.40979	0.000650129	0.00630633
AT1G03560	344.359	0.56639	0.169766	3.33629	0.000849037	0.00785859
AT1G03580	65.0601	1.52292	0.30299	5.02631	5.0002e-07	1.80573e-05
AT1G03630	3047.51	-0.835734	0.184443	-4.53112	5.86714e-06	0.000139425
AT1G03800	36.5323	-1.32736	0.381156	-3.48244	0.000496862	0.00514109
AT1G04013	175.279	-0.769449	0.203127	-3.78802	0.000151853	0.00198644
AT1G04147	80.6003	1.69163	0.418669	4.0405	5.33366e-05	0.000854489
AT1G04230	679.526	-0.370714	0.104222	-3.55695	0.00037518	0.00410455
AT1G04400	1236.21	0.397171	0.0896296	4.43125	9.36894e-06	0.000207009
AT1G04635	59.2124	0.565624	0.156346	3.61777	0.000297151	0.00343258
AT1G04833	107.37	-1.14478	0.320879	-3.56764	0.000360209	0.00398947
AT1G04910	583.056	0.680029	0.114941	5.91635	3.29172e-09	2.43674e-07
AT1G04930	91.4774	1.01747	0.204827	4.96745	6.78398e-07	2.34239e-05
AT1G05150	776.992	0.348909	0.094557	3.68993	0.000224312	0.00276672
AT1G05380	529.183	0.430277	0.113489	3.79136	0.000149828	0.00197166
AT1G05410	303.093	0.436672	0.0955486	4.57015	4.87364e-06	0.000118501
AT1G05560	862.004	-0.698693	0.146588	-4.76638	1.87564e-06	5.44379e-05
AT1G05763	95.6187	-1.1542	0.247689	-4.65989	3.16383e-06	8.39728e-05
AT1G05780	130.43	0.459105	0.120698	3.80374	0.000142527	0.001894
AT1G06230	992.821	0.317591	0.0725785	4.37583	1.20972e-05	0.000253316
AT1G06360	1367.46	0.575772	0.172115	3.34529	0.00082198	0.00765964
AT1G06400	896.238	-0.39858	0.0943607	-4.22401	2.39993e-05	0.000451478
AT1G07000	309.618	-0.889901	0.20674	-4.30445	1.674e-05	0.00033282
AT1G07090	142.07	1.00582	0.227748	4.41638	1.0037e-05	0.000218482
AT1G07128	127.637	-0.552732	0.133018	-4.15532	3.24829e-05	0.000575214
AT1G07135	1047.89	-3.30223	0.485058	-6.80791	9.90289e-12	1.5808e-09
AT1G07230	357.216	0.538451	0.127613	4.2194	2.44952e-05	0.000458847
AT1G07240	609.345	0.620041	0.177805	3.4872	0.000488102	0.00507668
AT1G07280	338.768	0.738991	0.148254	4.98462	6.20848e-07	2.16061e-05
AT1G07290	39.2791	0.892259	0.252825	3.52915	0.000416899	0.00447964
AT1G07430	5.86965	-2.83369	0.825508	-3.43266	0.000597699	0.00593313
AT1G07485	21.7004	-1.19783	0.345849	-3.46345	0.000533297	0.00542632
AT1G07490	24.0572	-1.24149	0.333814	-3.71912	0.000199917	0.00251871
AT1G07510	891.235	-0.333232	0.0792548	-4.20457	2.61574e-05	0.000485036
AT1G07520	226.212	-0.845741	0.217317	-3.89173	9.95315e-05	0.00142099
AT1G07530	492.249	-0.261902	0.0796719	-3.28725	0.00101169	0.0090356
AT1G07610	718.332	-0.766634	0.159718	-4.79993	1.58717e-06	4.71927e-05
AT1G07725	151.296	0.729073	0.209141	3.48603	0.000490252	0.00509423
AT1G07728	241.193	0.756089	0.156657	4.82638	1.39035e-06	4.21873e-05
AT1G07803	122.22	0.723706	0.190077	3.80743	0.00014042	0.0018736
AT1G07870	223.02	-1.19642	0.149852	-7.98397	1.41698e-15	9.75458e-13
AT1G07900	11.0322	-2.08046	0.400226	-5.19822	2.0121e-07	8.47506e-06
AT1G07993	796.989	-0.751542	0.193282	-3.88833	0.000100937	0.00143826
AT1G08037	122.283	0.720489	0.198685	3.62629	0.000287528	0.00335129
AT1G08420	1066.68	0.374486	0.0782555	4.78542	1.70626e-06	5.03175e-05
AT1G08477	4082.39	-0.81851	0.154215	-5.3076	1.11079e-07	5.20628e-06
AT1G08500	55.1313	-1.3259	0.301018	-4.40472	1.05921e-05	0.000227642
AT1G08592	136.893	0.45639	0.124739	3.65877	0.000253428	0.00304294
AT1G08657	436.794	0.642695	0.188416	3.41105	0.000647134	0.00628836
AT1G08900	226.631	-0.708764	0.165236	-4.28939	1.79161e-05	0.000351446
AT1G08960	184.318	0.524209	0.145027	3.61455	0.000300871	0.00346828
AT1G09070	4110.5	-1.35594	0.164281	-8.25383	1.53395e-16	1.53597e-13
AT1G09143	81.8279	-1.02449	0.296642	-3.45362	0.00055312	0.00559186
AT1G09193	212.232	-0.835558	0.238175	-3.50817	0.000451209	0.0047671
AT1G09330	544.301	0.370308	0.0952863	3.88626	0.000101799	0.00144772
AT1G09460	216.937	0.699507	0.172154	4.06325	4.83935e-05	0.00079261
AT1G09637	38.2114	-1.48587	0.411354	-3.61214	0.000303682	0.00349885
AT1G09650	20.4507	1.06082	0.288857	3.67248	0.000240207	0.00291705
AT1G09740	224.698	-0.714945	0.154547	-4.62606	3.72694e-06	9.54661e-05
AT1G09770	2564.69	0.292959	0.0842909	3.47557	0.00050977	0.00524954
AT1G09780	3817.79	0.631874	0.11141	5.67161	1.41465e-08	8.75374e-07
AT1G09940	332.469	-0.515576	0.144719	-3.5626	0.000367203	0.00404107
AT1G09950	126.759	-2.06791	0.46737	-4.42456	9.66402e-06	0.000212252
AT1G10000	81.6073	1.74289	0.395504	4.40676	1.04927e-05	0.00022639
AT1G10060	94.3186	1.2668	0.246895	5.13091	2.88342e-07	1.15365e-05
AT1G10160	228.15	0.758254	0.210915	3.59507	0.000324306	0.00368635
AT1G10290	1285.31	0.282532	0.084205	3.35529	0.000792814	0.00742871
AT1G10350	173.634	0.590145	0.170811	3.45496	0.000550366	0.00556797
AT1G10360	535.299	-0.585758	0.158693	-3.69113	0.000223256	0.00275895
AT1G10370	568.618	-0.800262	0.213271	-3.75232	0.000175203	0.0022544
AT1G10580	753.068	0.319283	0.0880711	3.62529	0.000288642	0.00335931
AT1G10720	416.736	0.6134	0.154812	3.96223	7.42533e-05	0.00112344
AT1G10950	2112.66	0.218439	0.0639734	3.41453	0.000638933	0.00623618
AT1G10960	6892.44	-0.718936	0.166172	-4.32647	1.51519e-05	0.000305102
AT1G11000	291.355	-0.610258	0.180094	-3.38855	0.00070264	0.00672684
AT1G11050	226.343	-1.18774	0.274778	-4.32254	1.54241e-05	0.000310016
AT1G11120	85.0676	0.817479	0.226528	3.60874	0.000307691	0.00352477
AT1G11175	88.4625	0.769517	0.206515	3.72621	0.000194384	0.00246097
AT1G11310	958.701	-0.34588	0.0965955	-3.5807	0.000342674	0.00383381
AT1G11330	305.443	0.656502	0.151573	4.33126	1.48261e-05	0.00030074
AT1G11350	337.62	0.616307	0.141243	4.36344	1.28031e-05	0.000266076
AT1G11600	487.782	0.782113	0.205563	3.80473	0.000141958	0.00189061
AT1G11630	209.545	0.593134	0.151107	3.92526	8.66365e-05	0.00127319
AT1G11910	3505.95	-0.382642	0.106362	-3.59754	0.000321243	0.00365908
AT1G11960	342.8	-1.15272	0.184916	-6.23376	4.55371e-10	4.32386e-08
AT1G12120	896.099	0.324113	0.0957781	3.384	0.000714374	0.00681843
AT1G12320	913.774	0.505322	0.127319	3.96893	7.21947e-05	0.00109911
AT1G12420	197.86	-1.15592	0.23136	-4.99619	5.84743e-07	2.0479e-05
AT1G12580	1441.89	-0.507168	0.123696	-4.10011	4.12962e-05	0.000696565
AT1G12820	784.432	0.367166	0.100934	3.63767	0.000275116	0.00324787
AT1G12990	736.257	-1.2368	0.215422	-5.7413	9.39518e-09	5.98169e-07
AT1G13000	256.692	0.442296	0.114319	3.86896	0.000109303	0.00152684
AT1G13090	334.208	-0.58986	0.140819	-4.18879	2.8045e-05	0.000511805
AT1G13110	1332.06	1.35297	0.239726	5.64381	1.66326e-08	1.00937e-06
AT1G13170	579.47	0.400465	0.0907675	4.41199	1.02423e-05	0.000222513
AT1G13180	184.119	0.648314	0.147057	4.4086	1.04039e-05	0.000224693
AT1G13195	136.368	-0.627913	0.149077	-4.212	2.53121e-05	0.000472143
AT1G13245	1134.22	0.648746	0.193479	3.35305	0.00079925	0.00747947
AT1G13440	17604	-0.52297	0.132489	-3.94727	7.90475e-05	0.00118418
AT1G13640	1476.95	0.398615	0.0992583	4.01593	5.9211e-05	0.000935024
AT1G13710	938.378	0.759747	0.218093	3.48359	0.000494729	0.00512906
AT1G13900	341.086	0.606947	0.116148	5.22563	1.73567e-07	7.52658e-06
AT1G13950	47.2905	-1.03894	0.234801	-4.42477	9.65462e-06	0.000212252
AT1G14020	352.832	0.301526	0.082903	3.63709	0.000275734	0.00325169
AT1G14160	276.761	-1.16656	0.314306	-3.71154	0.000206006	0.00257846
AT1G14210	367.822	1.1179	0.15763	7.0919	1.32286e-12	2.77535e-10
AT1G14330	515.498	-0.618573	0.145715	-4.24507	2.18521e-05	0.000418227
AT1G14345	1710.02	-0.725843	0.175318	-4.14014	3.47091e-05	0.000605293
AT1G14370	178.634	-0.826675	0.212579	-3.88878	0.000100748	0.00143649
AT1G14430	195.308	0.972408	0.266703	3.64603	0.000266322	0.00316611
AT1G14480	91.2961	-1.03426	0.224948	-4.59779	4.26995e-06	0.00010666
AT1G14510	1195.97	0.343283	0.0648179	5.2961	1.18299e-07	5.49791e-06
AT1G14520	203.047	-0.877323	0.229465	-3.82334	0.000131657	0.00177931
AT1G14530	104.847	-0.536734	0.164935	-3.25423	0.00113701	0.00988838
AT1G14600	54.6989	-0.71794	0.210294	-3.41398	0.00064021	0.00623759
AT1G14670	1650.49	0.492757	0.114112	4.31818	1.57324e-05	0.00031535
AT1G14685	860.579	0.634549	0.13342	4.75601	1.97458e-06	5.70091e-05
AT1G14700	638.396	-0.735107	0.151694	-4.846	1.25977e-06	3.91416e-05
AT1G14820	450.111	0.262924	0.0802978	3.27436	0.00105902	0.00937667
AT1G14870	257.929	-1.179	0.340632	-3.46121	0.000537756	0.00546066
AT1G14960	17.1252	-2.3303	0.632466	-3.68447	0.00022918	0.00280946
AT1G15260	423.24	0.663853	0.12788	5.19122	2.08921e-07	8.74964e-06
AT1G15490	258.119	0.663524	0.144139	4.60336	4.15721e-06	0.000104313
AT1G15530	268.624	0.579697	0.155676	3.72374	0.00019629	0.00248224
AT1G15670	786.952	1.18591	0.280447	4.22866	2.35088e-05	0.000443387
AT1G15750	2997.81	0.268	0.0569021	4.70984	2.47912e-06	6.81089e-05
AT1G15970	275.505	0.341129	0.0951182	3.58637	0.000335318	0.00377164
AT1G16080	2000.47	-0.587371	0.151645	-3.87334	0.000107356	0.00150826
AT1G16130	93.043	-1.54211	0.318365	-4.84383	1.27359e-06	3.94599e-05
AT1G16180	1151.05	-0.26328	0.0675394	-3.89817	9.6922e-05	0.00139094
AT1G16500	72.121	1.55385	0.264271	5.87978	4.1081e-09	2.9478e-07
AT1G16510	98.5797	1.56679	0.254857	6.14772	7.8603e-10	6.92618e-08
AT1G16650	147.446	0.742338	0.143484	5.17365	2.29566e-07	9.47422e-06
AT1G16730	221.105	-1.30871	0.356814	-3.66777	0.00024467	0.00296145
AT1G17050	804.649	-0.639765	0.189086	-3.38346	0.000715777	0.00682714
AT1G17100	709.491	-0.745858	0.192743	-3.86971	0.000108966	0.00152504
AT1G17190	105.585	-0.760228	0.227895	-3.33587	0.000850342	0.00786736
AT1G17290	2029.35	-0.53257	0.125285	-4.25086	2.12948e-05	0.000408581
AT1G17360	1366.82	-0.923885	0.217223	-4.25316	2.10779e-05	0.000405525
AT1G17420	159.112	-1.46598	0.350715	-4.17997	2.91553e-05	0.00052861
AT1G17455	70.7793	0.57328	0.168656	3.39911	0.000676044	0.00651184
AT1G17620	2064.4	-1.36079	0.172239	-7.90055	2.77669e-15	1.62722e-12
AT1G17830	137.843	-1.61373	0.304014	-5.30809	1.10782e-07	5.20346e-06
AT1G17840	971.008	0.347123	0.0857468	4.04823	5.16068e-05	0.000831636
AT1G17860	162.576	-1.00985	0.190027	-5.31424	1.07103e-07	5.10688e-06
AT1G18290	49.9278	-2.43862	0.424318	-5.74716	9.07567e-09	5.79501e-07
AT1G18300	219.81	-1.54798	0.345588	-4.47927	7.48982e-06	0.000170448
AT1G18400	476.515	0.974053	0.228624	4.2605	2.03973e-05	0.000393806
AT1G18570	357.623	-1.77264	0.327583	-5.41127	6.25792e-08	3.18374e-06
AT1G18610	217.482	0.707779	0.140689	5.03079	4.88464e-07	1.76689e-05
AT1G18670	279.181	-0.451105	0.125786	-3.5863	0.000335405	0.00377164
AT1G18710	361.923	-2.24924	0.270083	-8.32796	8.22458e-17	9.53575e-14
AT1G18720	768.347	-0.681612	0.121034	-5.63159	1.78559e-08	1.06598e-06
AT1G18740	528.355	-1.46193	0.164267	-8.89975	5.59715e-19	1.1209e-15
AT1G18900	407.413	-0.373145	0.111302	-3.35256	0.000800687	0.00748973
AT1G19020	294.707	-1.60658	0.273589	-5.87223	4.29968e-09	3.03582e-07
AT1G19150	2266.36	-0.586473	0.17732	-3.30743	0.000941564	0.00855681
AT1G19180	772.533	-1.30065	0.324489	-4.0083	6.11577e-05	0.000960259
AT1G19220	284.179	0.44692	0.136297	3.27903	0.00104165	0.00925267
AT1G19330	221.798	-1.01463	0.193247	-5.25045	1.51724e-07	6.67133e-06
AT1G19340	85.4654	-1.2439	0.243393	-5.11067	3.21026e-07	1.25166e-05
AT1G19370	240.395	0.776472	0.229076	3.38959	0.000699981	0.00670721
AT1G19380	691.353	-0.922333	0.204443	-4.51144	6.43904e-06	0.0001509
AT1G19660	1004.98	-0.756488	0.149973	-5.04418	4.55476e-07	1.68068e-05
AT1G19770	1851.44	-0.659486	0.150497	-4.38207	1.17557e-05	0.000247106
AT1G19835	1756.02	-0.59143	0.158149	-3.73971	0.000184233	0.00235759
AT1G19920	1388.21	-0.417418	0.12635	-3.30366	0.000954315	0.00864772
AT1G19970	118.107	-0.972036	0.169475	-5.73555	9.71939e-09	6.15254e-07
AT1G20190	785.036	-0.798617	0.228884	-3.48918	0.000484506	0.00504972
AT1G20510	438.722	-1.21509	0.234834	-5.17424	2.28843e-07	9.47422e-06
AT1G20670	393.82	0.492386	0.131985	3.73061	0.000191015	0.00242949
AT1G20760	700.249	0.405902	0.0908594	4.46737	7.9188e-06	0.00017855
AT1G20823	74.404	-0.908383	0.271124	-3.35043	0.000806862	0.0075411
AT1G20880	145.749	0.606179	0.171164	3.54152	0.000397835	0.00430659
AT1G20900	276.556	0.873328	0.240571	3.63024	0.000283162	0.0033162
AT1G21000	292.439	0.717617	0.172913	4.15016	3.32246e-05	0.000585055
AT1G21010	122.59	-0.633612	0.172036	-3.68302	0.000230491	0.0028224
AT1G21050	504.146	0.717092	0.151863	4.72196	2.33584e-06	6.52999e-05
AT1G21410	161.866	-0.537528	0.138844	-3.87146	0.000108188	0.00151704
AT1G21630	1183.1	0.230972	0.0707004	3.26691	0.00108728	0.00956534
AT1G21740	338.725	0.729529	0.159991	4.55982	5.11971e-06	0.000124073
AT1G21830	330.045	0.643344	0.158591	4.05662	4.97879e-05	0.000811227
AT1G21910	1554.76	-2.0251	0.252929	-8.00661	1.17911e-15	8.37889e-13
AT1G21920	1200.74	0.810672	0.166985	4.85475	1.20542e-06	3.76654e-05
AT1G22060	684.144	0.368363	0.100086	3.68044	0.000232828	0.00284626
AT1G22160	105.209	-0.799527	0.212299	-3.76605	0.000165853	0.00214917
AT1G22190	2044.84	-1.22488	0.21742	-5.63371	1.76372e-08	1.05866e-06
AT1G22250	73.1028	1.23374	0.303127	4.07003	4.70067e-05	0.000776245
AT1G22280	498.228	-0.554046	0.163882	-3.38075	0.000722874	0.00687276
AT1G22430	935.451	-0.511838	0.133939	-3.82144	0.000132676	0.00179089
AT1G22470	48.5353	-2.50006	0.447295	-5.58928	2.28012e-08	1.32181e-06
AT1G22610	1140.72	0.316762	0.0932889	3.39549	0.000685057	0.00658426
AT1G22630	746.655	-0.757012	0.148485	-5.09825	3.42813e-07	1.31795e-05
AT1G22650	160.921	-0.543653	0.165189	-3.29109	0.000997992	0.00894781
AT1G22860	258.999	0.327014	0.0894571	3.65554	0.000256646	0.00307598
AT1G22930	1149.77	-0.603398	0.123647	-4.88	1.06084e-06	3.41158e-05
AT1G22960	157.404	0.55916	0.153357	3.64613	0.00026622	0.00316611
AT1G23030	2032.22	-0.908755	0.191509	-4.74524	2.08259e-06	5.93498e-05
AT1G23090	519.629	0.706886	0.149496	4.72848	2.2621e-06	6.36421e-05
AT1G23205	192.191	-1.55918	0.211779	-7.3623	1.80765e-13	5.10523e-11
AT1G23380	143.528	1.00515	0.205114	4.90046	9.56107e-07	3.12031e-05
AT1G23710	259.961	-1.11415	0.16011	-6.95865	3.4354e-12	6.35952e-10
AT1G23730	907.8	-1.11062	0.182545	-6.0841	1.17149e-09	9.81246e-08
AT1G23740	3822.44	-0.871775	0.200615	-4.34552	1.38948e-05	0.000284998
AT1G23760	13.6683	-1.76445	0.426001	-4.14189	3.44459e-05	0.000602228
AT1G24170	1917.63	-0.975211	0.159078	-6.13041	8.76515e-10	7.60187e-08
AT1G24300	571.663	0.494961	0.0951161	5.20376	1.95293e-07	8.27331e-06
AT1G24625	214.263	0.67311	0.193675	3.47547	0.000509965	0.00524954
AT1G25400	320.539	-1.24672	0.158449	-7.86826	3.59613e-15	1.98048e-12
AT1G25550	1146.96	-0.695081	0.183428	-3.78939	0.000151015	0.00198019
AT1G25682	409.626	-0.627581	0.126149	-4.97493	6.52727e-07	2.26084e-05
AT1G26300	273.195	0.450907	0.122631	3.67693	0.000236058	0.00287936
AT1G26550	1268.2	-0.285721	0.0671011	-4.25807	2.06202e-05	0.000397761
AT1G26580	1375.47	0.36006	0.0802175	4.48855	7.17106e-06	0.000164897
AT1G26650	400.418	0.380825	0.0980697	3.88321	0.000103087	0.00145852
AT1G26780	28.2085	0.961196	0.268496	3.57993	0.000343692	0.00384324
AT1G26810	115.543	-0.599198	0.168204	-3.56233	0.000367574	0.00404107
AT1G27020	1565.63	1.54044	0.271952	5.66439	1.47546e-08	9.10446e-07
AT1G27100	1831.94	-1.25054	0.16663	-7.5049	6.14744e-14	2.05902e-11
AT1G27200	334.32	-0.806959	0.131018	-6.15914	7.31388e-10	6.57623e-08
AT1G27210	529.171	0.848875	0.145463	5.83568	5.35709e-09	3.6536e-07
AT1G27360	97.2179	-0.668842	0.169561	-3.94456	7.99453e-05	0.0011956
AT1G27430	649.177	0.387887	0.0799419	4.85211	1.22153e-06	3.80693e-05
AT1G27600	669.651	0.53326	0.0834689	6.38873	1.6727e-10	1.7801e-08
AT1G27670	55.3085	-1.61524	0.310661	-5.19936	1.99976e-07	8.43921e-06
AT1G27730	294.557	-1.94207	0.55961	-3.47041	0.000519672	0.00532706
AT1G27770	1905.12	-1.86438	0.250193	-7.45176	9.21011e-14	2.82115e-11
AT1G28010	134.377	0.681232	0.179055	3.80459	0.000142038	0.00189061
AT1G28050	297.108	1.04704	0.174538	5.9989	1.98662e-09	1.56857e-07
AT1G28060	826.291	0.457216	0.0897321	5.09535	3.48102e-07	1.32877e-05
AT1G28090	384.217	0.282433	0.0706564	3.99727	6.40769e-05	0.000991953
AT1G28310	136.268	0.6937	0.168743	4.11099	3.93959e-05	0.000670157
AT1G28320	504.144	0.460467	0.111214	4.14036	3.46755e-05	0.000605293
AT1G28360	88.5238	0.656323	0.198222	3.31105	0.000929471	0.00846437
AT1G28370	63.885	-2.89543	0.516463	-5.60626	2.06749e-08	1.20808e-06
AT1G28380	763.122	-1.01131	0.169917	-5.95182	2.65184e-09	2.03545e-07
AT1G28600	2011.51	-1.17733	0.261383	-4.50424	6.66103e-06	0.00015544
AT1G28610	200.058	-0.813341	0.185236	-4.39082	1.12922e-05	0.000239188
AT1G29270	135.847	1.28955	0.247843	5.20308	1.96009e-07	8.28766e-06
AT1G29340	1173.3	-0.670245	0.102565	-6.53482	6.36863e-11	7.88172e-09
AT1G29390	560.227	-0.448955	0.116854	-3.84203	0.000122022	0.0016727
AT1G29470	4413.41	0.919438	0.129783	7.08444	1.39606e-12	2.90131e-10
AT1G29640	189.215	-1.54307	0.302002	-5.10947	3.23056e-07	1.25735e-05
AT1G29690	598.354	-1.25778	0.195896	-6.42063	1.3571e-10	1.47269e-08
AT1G29760	191.213	-0.336598	0.0988097	-3.40653	0.00065795	0.00637098
AT1G29790	546.824	0.440148	0.126372	3.48295	0.000495912	0.00513608
AT1G30040	192.496	-1.85997	0.2948	-6.30924	2.80402e-10	2.73318e-08
AT1G30330	1192.4	0.886913	0.168225	5.27217	1.34819e-07	6.11095e-06
AT1G30500	91.3722	-0.719879	0.184201	-3.90812	9.30156e-05	0.00134894
AT1G30690	1845.95	-0.610359	0.173034	-3.52738	0.00041969	0.00450334
AT1G30835	687.839	0.670032	0.12509	5.35641	8.4893e-08	4.12827e-06
AT1G30910	318.863	-0.390667	0.119382	-3.27241	0.00106636	0.00941518
AT1G30950	14.5787	1.67618	0.509573	3.28939	0.00100406	0.00897661
AT1G31130	1251.85	-0.998656	0.167355	-5.96729	2.41221e-09	1.86694e-07
AT1G31190	786.697	-0.41681	0.120924	-3.44688	0.000567094	0.00569806
AT1G31243	4.60375	2.93276	0.859237	3.41321	0.000642015	0.00624965
AT1G31290	49.3485	-2.16781	0.450162	-4.81562	1.46744e-06	4.41615e-05
AT1G31350	380.291	-0.781532	0.201846	-3.87193	0.000107978	0.00151506
AT1G31540	692.349	-1.02481	0.256375	-3.9973	6.40696e-05	0.000991953
AT1G31580	2440.06	-1.05085	0.267913	-3.92237	8.76837e-05	0.00128687
AT1G31730	1096.95	0.354394	0.0894647	3.96127	7.4553e-05	0.00112565
AT1G31880	55.7323	0.785713	0.227054	3.46046	0.000539246	0.00546532
AT1G32150	318.359	-0.596011	0.108875	-5.47427	4.39318e-08	2.33199e-06
AT1G32170	220.028	-2.17123	0.320275	-6.77926	1.20791e-11	1.88717e-09
AT1G32190	453.952	0.580819	0.14871	3.90573	9.39426e-05	0.00135881
AT1G32630	347.827	-0.68964	0.187775	-3.6727	0.000240002	0.00291705
AT1G32640	523.219	-0.990187	0.227284	-4.3566	1.32096e-05	0.000273418
AT1G32700	312.762	0.871114	0.194665	4.47493	7.64353e-06	0.000173587
AT1G32900	2703.43	-0.821849	0.252282	-3.25765	0.00112337	0.00981624
AT1G32910	13.6453	1.99623	0.613932	3.25155	0.00114779	0.00996242
AT1G32920	1462.87	-0.969701	0.245553	-3.94904	7.84645e-05	0.00117665
AT1G33055	19.9901	1.70009	0.488914	3.47728	0.000506532	0.00522152
AT1G33060	385.587	0.745229	0.157921	4.71899	2.37019e-06	6.60131e-05
AT1G33250	483.334	0.451248	0.123232	3.66179	0.000250464	0.00301386
AT1G33520	588.21	0.350098	0.075213	4.65476	3.24354e-06	8.54688e-05
AT1G33560	217.697	-1.31432	0.258275	-5.08882	3.603e-07	1.3661e-05
AT1G33600	486.055	-0.789086	0.18705	-4.21859	2.45836e-05	0.000460112
AT1G33610	154.214	-1.32846	0.247485	-5.36783	7.96917e-08	3.90986e-06
AT1G33760	130.534	-4.27211	0.411129	-10.3912	2.71945e-25	2.99534e-21
AT1G33790	1605.6	0.631802	0.189204	3.33927	0.000839996	0.00779127
AT1G34044	15.1067	1.77211	0.434077	4.08248	4.45574e-05	0.00074473
AT1G34190	678.283	0.421415	0.0728579	5.78407	7.29163e-09	4.75229e-07
AT1G34200	350.913	0.853625	0.122454	6.97098	3.14735e-12	5.97698e-10
AT1G34245	46.3761	1.11971	0.335255	3.33989	0.000838118	0.0077804
AT1G34320	645.913	0.301364	0.0792976	3.80042	0.000144451	0.00191347
AT1G35140	3586.4	-2.78237	0.301856	-9.21755	3.03978e-20	7.44036e-17
AT1G35210	16.6636	-2.76057	0.446463	-6.1832	6.28156e-10	5.76568e-08
AT1G35350	455.48	-0.9403	0.191865	-4.90085	9.54228e-07	3.1188e-05
AT1G35420	745.903	-0.54336	0.13953	-3.8942	9.85229e-05	0.00141026
AT1G35580	1776.26	0.41357	0.11772	3.51317	0.000442798	0.00469413
AT1G36730	3110.61	-0.387623	0.1026	-3.77802	0.00015808	0.00205812
AT1G37130	25342.9	-0.776305	0.186771	-4.15645	3.23237e-05	0.000573128
AT1G42550	2079.9	-0.538064	0.161781	-3.32588	0.000881389	0.00810174
AT1G42560	13.0883	-1.46076	0.420034	-3.47771	0.00050571	0.00521549
AT1G42990	842.254	-0.792158	0.138528	-5.71838	1.07544e-08	6.74955e-07
AT1G43710	1785.53	0.627356	0.116671	5.37713	7.56824e-08	3.74654e-06
AT1G43910	201.029	-1.2918	0.312055	-4.13967	3.478e-05	0.000605293
AT1G44125	197.224	0.4985	0.142731	3.49259	0.00047836	0.00499896
AT1G44170	370.741	-0.578321	0.124362	-4.65029	3.31471e-06	8.72399e-05
AT1G44810	562.118	0.496311	0.109584	4.52905	5.92506e-06	0.00014065
AT1G44830	31.1043	-2.50284	0.519979	-4.81334	1.48425e-06	4.45458e-05
AT1G45191	174.316	-1.21758	0.27133	-4.48745	7.20816e-06	0.000165577
AT1G45201	721.79	-0.948323	0.161046	-5.88852	3.89669e-09	2.80524e-07
AT1G45249	324.572	-0.601916	0.120844	-4.98095	6.32732e-07	2.19849e-05
AT1G46264	95.2004	0.839235	0.205738	4.07914	4.52024e-05	0.000753225
AT1G47240	253.194	0.416519	0.108389	3.84281	0.000121632	0.00166839
AT1G47310	232.435	0.386183	0.0991438	3.89518	9.81263e-05	0.00140639
AT1G47340	104.133	0.360566	0.108581	3.32069	0.000897936	0.00823232
AT1G47510	9.66059	-2.00346	0.561489	-3.56813	0.00035954	0.00398406
AT1G47840	104.43	1.3148	0.28623	4.59352	4.35827e-06	0.000108362
AT1G47860	209.913	0.966059	0.21978	4.39557	1.10481e-05	0.000235831
AT1G48030	4550.63	-0.518248	0.130374	-3.97509	7.03515e-05	0.00107548
AT1G48120	112.836	0.56746	0.158324	3.58417	0.000338154	0.00379094
AT1G48260	48.8766	-0.753157	0.221501	-3.40023	0.000673284	0.00649093
AT1G48320	147.342	-1.01965	0.193637	-5.26579	1.39584e-07	6.26253e-06
AT1G48420	683.323	-0.381394	0.0945643	-4.03317	5.50283e-05	0.000877148
AT1G48500	30.5325	2.24067	0.552703	4.05403	5.03435e-05	0.000816654
AT1G48600	2322.25	-0.791405	0.162683	-4.8647	1.14631e-06	3.62691e-05
AT1G48670	9.28262	-2.20161	0.559644	-3.93395	8.35624e-05	0.00123709
AT1G49200	550.23	0.585107	0.168854	3.46516	0.000529916	0.00541004
AT1G49205	424.901	0.602992	0.174235	3.4608	0.000538581	0.00546243
AT1G49500	1221.08	-0.851024	0.212487	-4.00506	6.20005e-05	0.000969346
AT1G49730	1128.41	0.628247	0.10646	5.90124	3.60778e-09	2.62296e-07
AT1G49780	292.913	-1.07573	0.155074	-6.93689	4.00827e-12	7.12082e-10
AT1G49840	326.499	-1.04191	0.142708	-7.301	2.85631e-13	7.40255e-11
AT1G49850	265.956	0.632451	0.128144	4.93548	7.99544e-07	2.68493e-05
AT1G49890	504.286	0.668141	0.1321	5.05785	4.24011e-07	1.58046e-05
AT1G50040	849.84	-1.62561	0.262584	-6.19082	5.98539e-10	5.54001e-08
AT1G50590	51.6355	-1.15703	0.294402	-3.93012	8.49032e-05	0.00125357
AT1G50740	612.644	-1.89013	0.254551	-7.42533	1.12498e-13	3.3043e-11
AT1G50745	72.4046	-1.38247	0.377139	-3.66567	0.000246688	0.0029826
AT1G51090	43.3376	-2.02252	0.441678	-4.57918	4.66801e-06	0.000114257
AT1G51170	72.5881	0.874064	0.254438	3.43527	0.000591963	0.00589261
AT1G51400	5861.09	-0.633225	0.177614	-3.56518	0.000363604	0.00401576
AT1G51500	611.831	0.378939	0.105439	3.59391	0.000325749	0.00370084
AT1G51540	340.441	0.538755	0.101748	5.29499	1.19022e-07	5.51985e-06
AT1G51550	173.395	0.68417	0.157988	4.33051	1.48762e-05	0.000301201
AT1G51660	392.97	-0.685796	0.196397	-3.49189	0.000479622	0.00500976
AT1G51700	208.27	-1.08167	0.224486	-4.81843	1.44692e-06	4.36632e-05
AT1G51740	161.608	0.46104	0.120568	3.82389	0.000131361	0.00177749
AT1G52342	98.4347	-1.02155	0.277228	-3.68487	0.000228822	0.00280663
AT1G52360	1674.25	0.352977	0.0848714	4.15896	3.19701e-05	0.000569337
AT1G52540	248.512	-0.660032	0.117643	-5.61047	2.01783e-08	1.18517e-06
AT1G52565	51.1644	-1.41063	0.315177	-4.47566	7.61767e-06	0.000173178
AT1G52590	452.19	-0.475148	0.133608	-3.55628	0.000376149	0.00411225
AT1G52870	1239.01	-0.862971	0.212538	-4.06031	4.90068e-05	0.000800869
AT1G53090	270.457	-0.642761	0.19757	-3.25334	0.00114059	0.00991164
AT1G53110	85.4554	0.924617	0.223611	4.13494	3.55046e-05	0.000613436
AT1G53170	174.634	-0.707357	0.190947	-3.70447	0.000211834	0.00263643
AT1G53280	1144.8	-0.501796	0.114273	-4.39121	1.12724e-05	0.000239188
AT1G53390	309.822	0.453393	0.127112	3.56686	0.00036128	0.00399932
AT1G53430	1552.04	-0.981546	0.223486	-4.39199	1.12319e-05	0.00023883
AT1G53440	1314.29	-0.617694	0.15178	-4.06966	4.70815e-05	0.000776898
AT1G53450	379.521	-0.602161	0.14196	-4.24176	2.21776e-05	0.000422256
AT1G53480	1027.98	0.343606	0.0894384	3.84182	0.000122128	0.00167311
AT1G53490	171.188	0.872952	0.188721	4.62562	3.73487e-06	9.55581e-05
AT1G53500	966.091	0.537892	0.115071	4.67444	2.94764e-06	7.92839e-05
AT1G53510	1202.03	1.09411	0.191419	5.71579	1.09196e-08	6.83373e-07
AT1G53560	193.172	-0.476393	0.125763	-3.78802	0.000151851	0.00198644
AT1G53770	132.017	0.6249	0.16955	3.68563	0.000228135	0.00280175
AT1G53830	28.9168	-1.84898	0.350129	-5.28085	1.28584e-07	5.86455e-06
AT1G54050	58.5516	-0.801725	0.223286	-3.59058	0.000329949	0.00373315
AT1G54115	325.552	0.30027	0.0875899	3.42813	0.000607745	0.0060036
AT1G54290	199.176	-0.383684	0.104793	-3.66136	0.000250879	0.00301671
AT1G54500	1695.9	-0.421358	0.123333	-3.41642	0.000634504	0.00620119
AT1G54510	222.179	0.562214	0.156529	3.59176	0.000328452	0.00372195
AT1G54730	644.847	0.669658	0.146043	4.58536	4.53197e-06	0.000111797
AT1G54820	174.893	-1.05377	0.221638	-4.75448	1.98956e-06	5.7205e-05
AT1G55200	291.423	0.83961	0.138291	6.07135	1.26842e-09	1.05045e-07
AT1G55450	702.348	-1.00611	0.21612	-4.65532	3.23473e-06	8.54412e-05
AT1G55480	3031.74	-0.518284	0.157394	-3.2929	0.000991594	0.00891585
AT1G55535	229.403	0.466408	0.128678	3.62463	0.000289377	0.00336158
AT1G55620	317.807	0.561281	0.108901	5.15406	2.54902e-07	1.03602e-05
AT1G55690	720.802	0.660206	0.10378	6.36161	1.99654e-10	2.07062e-08
AT1G55755	38.7836	2.0507	0.51328	3.99529	6.46161e-05	0.000998196
AT1G55760	148.552	1.59357	0.285735	5.5771	2.44563e-08	1.39935e-06
AT1G55850	1445.99	0.551645	0.135259	4.07845	4.53373e-05	0.000754903
AT1G55960	1299.94	-1.11049	0.274158	-4.05054	5.10999e-05	0.000826491
AT1G56170	301.529	-0.704337	0.16366	-4.30366	1.67997e-05	0.000333707
AT1G56220	1864.24	0.856274	0.197101	4.34433	1.39701e-05	0.000286011
AT1G56240	27.5446	-1.79684	0.407999	-4.40403	1.06256e-05	0.000227918
AT1G56510	2697.32	-1.41638	0.309374	-4.57821	4.68972e-06	0.000114534
AT1G56520	153.71	-0.929049	0.21471	-4.32699	1.51161e-05	0.000304659
AT1G56540	29.0431	-1.88779	0.488198	-3.86684	0.000110253	0.00153915
AT1G56590	282.017	0.381396	0.100236	3.80496	0.000141825	0.00189012
AT1G56650	61.1254	-1.63315	0.339345	-4.81266	1.48933e-06	4.46372e-05
AT1G56700	479.02	-0.364983	0.076761	-4.75479	1.98654e-06	5.72045e-05
AT1G57610	424.515	0.539482	0.0907792	5.94279	2.80204e-09	2.13595e-07
AT1G57990	3283.28	-2.23415	0.311413	-7.17423	7.27165e-13	1.67214e-10
AT1G58110	637.284	0.538589	0.0916118	5.87903	4.12672e-09	2.95154e-07
AT1G58340	147.397	0.865036	0.212365	4.07334	4.63438e-05	0.000769335
AT1G58350	359.049	0.458338	0.112341	4.07987	4.50602e-05	0.000751423
AT1G58420	22.3903	-1.75284	0.472046	-3.71329	0.000204581	0.00256209
AT1G58520	170.321	-0.905879	0.264586	-3.42375	0.000617623	0.00607255
AT1G58590	200.167	0.632581	0.166077	3.80897	0.000139545	0.00186418
AT1G59620	154.328	-0.771113	0.200505	-3.84585	0.000120136	0.00165301
AT1G59750	1019.46	0.337502	0.0726424	4.64607	3.38314e-06	8.86016e-05
AT1G59910	528.009	-1.03651	0.145925	-7.10304	1.2204e-12	2.58503e-10
AT1G59980	154.342	0.531437	0.156307	3.39995	0.000673983	0.00649483
AT1G60000	1185.15	-0.491912	0.125719	-3.91279	9.12344e-05	0.00132836
AT1G60490	465.597	0.258172	0.0738002	3.49825	0.00046832	0.00491797
AT1G60525	195.072	0.517184	0.138687	3.72914	0.000192132	0.00243806
AT1G60530	88.8142	0.897233	0.273945	3.27523	0.00105575	0.00935146
AT1G60540	107.983	1.03275	0.264137	3.90991	9.23302e-05	0.00134165
AT1G60545	177.448	0.654081	0.181748	3.59884	0.000319644	0.00364463
AT1G60550	1277.77	-0.534763	0.123562	-4.3279	1.50538e-05	0.00030396
AT1G60590	62.901	-1.81124	0.366273	-4.94505	7.61225e-07	2.57589e-05
AT1G60995	293.426	0.333513	0.0944918	3.52955	0.000416275	0.00447541
AT1G61100	3007.92	-0.776601	0.193516	-4.01311	5.99242e-05	0.000944256
AT1G61240	262.61	-0.442325	0.110823	-3.99127	6.57191e-05	0.0010124
AT1G61340	140.345	-1.47491	0.284922	-5.17653	2.2605e-07	9.43115e-06
AT1G61470	28.7487	-1.21117	0.329859	-3.67177	0.000240876	0.00292195
AT1G61667	288.214	-0.905182	0.222257	-4.07269	4.64741e-05	0.000770337
AT1G61690	433.588	0.291106	0.0814229	3.57524	0.000349907	0.00389495
AT1G61740	3343.92	0.62275	0.170883	3.6443	0.00026812	0.00318322
AT1G61890	829.962	-1.85817	0.499762	-3.7181	0.000200724	0.00252527
AT1G62020	1143.21	0.511845	0.110206	4.64446	3.40965e-06	8.89648e-05
AT1G62050	166.286	0.561941	0.15823	3.55142	0.000383166	0.00417659
AT1G62180	7380.69	-0.641094	0.166621	-3.84761	0.000119276	0.00164323
AT1G62422	212.395	-0.814085	0.158182	-5.14651	2.65373e-07	1.07461e-05
AT1G62440	83.1173	-1.65389	0.324079	-5.10336	3.33671e-07	1.28729e-05
AT1G62610	306.272	0.655022	0.154054	4.25191	2.11952e-05	0.000407425
AT1G62660	601.02	-0.659345	0.150202	-4.38973	1.13493e-05	0.000240107
AT1G63010	512.664	0.880751	0.217553	4.04844	5.15607e-05	0.0008315
AT1G63090	604.418	-0.683273	0.133392	-5.12228	3.0186e-07	1.19814e-05
AT1G63430	441.525	0.614266	0.130902	4.69256	2.69803e-06	7.3558e-05
AT1G63670	215.777	0.643179	0.136054	4.7274	2.27418e-06	6.39004e-05
AT1G63750	215.949	-1.14407	0.236768	-4.83202	1.35152e-06	4.15067e-05
AT1G63830	698.441	-0.376581	0.100982	-3.72918	0.000192102	0.00243806
AT1G63840	142.313	-0.826941	0.235438	-3.51235	0.000444157	0.00470401
AT1G63860	1038.55	-1.28276	0.326833	-3.92481	8.67965e-05	0.00127469
AT1G64050	346.373	0.390863	0.102182	3.82517	0.000130681	0.00177011
AT1G64065	35.3566	-0.864786	0.232767	-3.71525	0.000203007	0.00254544
AT1G64190	1118.64	0.410933	0.102863	3.99493	6.47127e-05	0.000998988
AT1G64270	173.769	0.519378	0.141693	3.66552	0.000246834	0.00298272
AT1G64455	135.405	0.690973	0.169145	4.0851	4.40578e-05	0.000738621
AT1G64610	91.6462	-0.85769	0.230561	-3.72002	0.000199205	0.00251189
AT1G64760	410.669	-0.999487	0.18096	-5.52325	3.32786e-08	1.85455e-06
AT1G64770	2119.19	-0.565612	0.134544	-4.2039	2.62352e-05	0.000486068
AT1G64780	556.21	-1.68759	0.231081	-7.30302	2.81376e-13	7.37909e-11
AT1G64900	208.458	-1.12262	0.223449	-5.02403	5.05979e-07	1.81239e-05
AT1G64950	474.781	-1.20448	0.202679	-5.94279	2.80217e-09	2.13595e-07
AT1G64970	353.593	-0.621614	0.149934	-4.14591	3.3846e-05	0.000595047
AT1G64980	1712.63	-1.03409	0.223203	-4.63295	3.60488e-06	9.29031e-05
AT1G65220	1450.97	0.196192	0.0544987	3.59994	0.000318296	0.00363114
AT1G65320	302.769	-0.348821	0.102283	-3.41035	0.000648791	0.00629891
AT1G65486	153.227	-1.89643	0.293258	-6.46676	1.00126e-10	1.14571e-08
AT1G65490	748.464	-1.59362	0.352328	-4.52312	6.09346e-06	0.000143718
AT1G65520	241.961	0.586616	0.126309	4.64429	3.41256e-06	8.89648e-05
AT1G65610	27.2351	-1.59616	0.400241	-3.98801	6.66302e-05	0.001025
AT1G65800	155.687	-1.07248	0.265871	-4.03383	5.48742e-05	0.000875326
AT1G65840	2192.31	0.916634	0.243551	3.76362	0.000167474	0.00216762
AT1G65845	84.7589	-0.88505	0.263483	-3.35904	0.000782128	0.00734734
AT1G65870	36.6861	-2.67089	0.409734	-6.5186	7.09677e-11	8.68526e-09
AT1G66090	48.7088	-2.23533	0.456858	-4.89283	9.93958e-07	3.21284e-05
AT1G66130	483.863	-0.671689	0.197424	-3.40227	0.000668286	0.00645405
AT1G66140	273.516	0.798997	0.220237	3.62789	0.000285743	0.00333932
AT1G66150	3318.36	-0.636347	0.162653	-3.9123	9.14216e-05	0.0013302
AT1G66160	838.915	-1.80317	0.294357	-6.12578	9.02381e-10	7.79551e-08
AT1G66180	3974.44	-1.03337	0.206492	-5.00438	5.60422e-07	1.97213e-05
AT1G66200	4285.59	-0.502771	0.143679	-3.49927	0.000466534	0.00490562
AT1G66260	3822.42	-0.293045	0.0884397	-3.3135	0.000921373	0.008408
AT1G66345	96.5513	0.579423	0.169153	3.42543	0.000613818	0.00605002
AT1G66400	60.3323	-1.89948	0.418496	-4.53882	5.65703e-06	0.000134869
AT1G66810	32.1498	0.998246	0.262826	3.79812	0.000145796	0.00192666
AT1G66820	436.27	-0.583539	0.163894	-3.56046	0.000370204	0.00406137
AT1G66830	288.339	-0.869964	0.23032	-3.77719	0.000158605	0.00206374
AT1G66930	250.383	0.941233	0.247041	3.81003	0.000138948	0.00185959
AT1G66940	936.098	0.957285	0.182122	5.25628	1.47002e-07	6.52692e-06
AT1G67060	472.467	-0.589668	0.122307	-4.82122	1.42682e-06	4.31477e-05
AT1G67070	156.098	-0.772106	0.212425	-3.63471	0.000278289	0.00327458
AT1G67080	400.149	-0.405238	0.104739	-3.86904	0.000109264	0.00152684
AT1G67110	27.1258	1.86563	0.568166	3.2836	0.00102492	0.00913345
AT1G67310	425.304	-0.457536	0.0933889	-4.89926	9.61989e-07	3.13486e-05
AT1G67360	521.408	-0.85882	0.176343	-4.87016	1.11509e-06	3.55488e-05
AT1G67470	255.419	-1.25016	0.244599	-5.11104	3.20394e-07	1.25141e-05
AT1G67590	601.99	0.564245	0.123825	4.55681	5.19371e-06	0.000125728
AT1G67740	13678.1	-0.65181	0.19989	-3.26084	0.00111083	0.00972982
AT1G67785	1141.63	-0.291359	0.0827886	-3.51932	0.000432658	0.00461011
AT1G67856	51.0766	-1.81387	0.453131	-4.00298	6.255e-05	0.000972416
AT1G67880	264.312	-1.02692	0.160215	-6.40965	1.45857e-10	1.55975e-08
AT1G67930	569.012	0.654601	0.132707	4.93267	8.11131e-07	2.7197e-05
AT1G68060	1220.02	0.582766	0.110594	5.26942	1.36854e-07	6.1778e-06
AT1G68130	244.998	0.414621	0.125964	3.2916	0.000996198	0.00894265
AT1G68330	82.8836	-0.68784	0.187784	-3.66293	0.000249344	0.00300482
AT1G68410	1421.44	-1.10822	0.198659	-5.57851	2.42582e-08	1.39162e-06
AT1G68440	2737.58	-0.568216	0.171967	-3.30422	0.000952421	0.00864122
AT1G68490	830.808	0.718456	0.195574	3.67357	0.000239185	0.00291266
AT1G68500	112.106	1.73674	0.32434	5.35468	8.57065e-08	4.14041e-06
AT1G68520	9801.87	0.730568	0.193068	3.78399	0.000154337	0.00201654
AT1G68530	1724.49	0.613526	0.1492	4.1121	3.92072e-05	0.000667461
AT1G68580	1536.52	-0.344668	0.087907	-3.92083	8.82451e-05	0.00129166
AT1G68600	87.9381	-1.01688	0.24161	-4.20876	2.56777e-05	0.000477346
AT1G68690	195.615	-1.06063	0.190617	-5.56418	2.63383e-08	1.49538e-06
AT1G68810	257.345	0.908484	0.250485	3.62691	0.000286838	0.0033468
AT1G69040	800.496	0.498117	0.111329	4.47428	7.66676e-06	0.000173935
AT1G69160	838.27	0.82607	0.234319	3.52541	0.00042282	0.0045259
AT1G69220	717.955	0.414236	0.119553	3.46488	0.000530468	0.00541004
AT1G69420	1350.02	0.273706	0.0799447	3.4237	0.000617757	0.00607255
AT1G69430	38.2687	-1.24337	0.310488	-4.00459	6.21263e-05	0.000969796
AT1G69480	36.6476	-1.6294	0.369527	-4.40942	1.0365e-05	0.000224413
AT1G69530	3109.39	2.68493	0.29894	8.98151	2.67083e-19	5.88357e-16
AT1G69790	21.5294	-2.21555	0.449588	-4.92795	8.30951e-07	2.7777e-05
AT1G69800	259.654	-0.682429	0.174362	-3.91386	9.08325e-05	0.00132338
AT1G69840	2237.5	-0.796713	0.172208	-4.62645	3.71985e-06	9.53954e-05
AT1G69890	205.023	-0.793399	0.174306	-4.55176	5.31997e-06	0.000128361
AT1G69900	115.411	-1.33122	0.22062	-6.03397	1.59982e-09	1.2769e-07
AT1G69980	263.532	0.407701	0.112586	3.62125	0.000293178	0.00339738
AT1G70090	2347.16	-1.09671	0.156839	-6.9926	2.6984e-12	5.2143e-10
AT1G70230	431.417	-0.716359	0.15669	-4.57181	4.83527e-06	0.000117828
AT1G70250	294.574	-0.812137	0.246048	-3.30072	0.000964365	0.00872085
AT1G70290	2125.69	-0.687117	0.145862	-4.71072	2.46839e-06	6.80553e-05
AT1G70370	3109.06	-0.986067	0.143236	-6.88421	5.81071e-12	1.00003e-09
AT1G70580	701.301	-0.741101	0.154215	-4.80564	1.54256e-06	4.61072e-05
AT1G70610	644.057	-0.562954	0.156985	-3.58603	0.000335753	0.0037717
AT1G70710	388.512	0.818209	0.209213	3.9109	9.19546e-05	0.00133707
AT1G70730	1554.19	-0.436199	0.127856	-3.41165	0.000645699	0.00627718
AT1G70740	413.339	-1.27539	0.19738	-6.46163	1.03585e-10	1.17622e-08
AT1G70890	368.922	-0.652421	0.165188	-3.94955	7.82967e-05	0.00117493
AT1G70940	2534.05	0.456687	0.117599	3.88341	0.000103001	0.00145823
AT1G70990	54.4351	-1.77208	0.288496	-6.14247	8.12506e-10	7.10265e-08
AT1G71070	399.003	0.472741	0.137398	3.44066	0.000580288	0.00580526
AT1G71100	722.875	0.679815	0.137273	4.9523	7.33423e-07	2.52193e-05
AT1G71270	593.495	0.282392	0.0799484	3.53217	0.000412157	0.00443981
AT1G71410	749.446	0.557251	0.0989727	5.63035	1.79842e-08	1.06786e-06
AT1G71480	462.728	-0.548198	0.151433	-3.62008	0.000294515	0.00340928
AT1G72010	591.188	0.42088	0.0792788	5.30886	1.10314e-07	5.20177e-06
AT1G72030	275.675	-0.864948	0.230485	-3.75273	0.000174919	0.00225207
AT1G72240	48.198	-3.76014	0.598397	-6.2837	3.30615e-10	3.19435e-08
AT1G72340	592.516	0.447149	0.122417	3.65268	0.000259516	0.003107
AT1G72360	712.08	0.845793	0.173906	4.86351	1.15321e-06	3.63685e-05
AT1G72416	5591.5	1.2543	0.32217	3.89329	9.88946e-05	0.00141372
AT1G72510	1034.78	-0.739776	0.0927181	-7.97876	1.47805e-15	9.86666e-13
AT1G72520	202.351	-1.93089	0.394557	-4.89382	9.88993e-07	3.2039e-05
AT1G72700	425.19	-0.657843	0.104108	-6.31887	2.63487e-10	2.61458e-08
AT1G72750	1655.69	-0.327562	0.0650822	-5.03305	4.8274e-07	1.75054e-05
AT1G72790	851.757	-0.716924	0.198311	-3.61515	0.000300175	0.00346388
AT1G72880	484.09	-0.393684	0.109983	-3.57951	0.000344237	0.00384349
AT1G72900	354.187	-1.99024	0.361065	-5.51212	3.54529e-08	1.94277e-06
AT1G72910	72.6155	-3.62316	0.754385	-4.80279	1.56467e-06	4.66417e-05
AT1G72920	103.452	-2.75081	0.500118	-5.50031	3.79124e-08	2.04699e-06
AT1G72930	743.884	-1.7077	0.276487	-6.17643	6.55679e-10	5.96857e-08
AT1G72940	380.379	-1.57896	0.300463	-5.25507	1.47965e-07	6.53212e-06
AT1G72970	1423.95	0.505942	0.152401	3.31982	0.000900771	0.00824464
AT1G73010	85.5869	-2.43834	0.584394	-4.17242	3.01383e-05	0.000544641
AT1G73080	807.276	-0.781207	0.109962	-7.10434	1.20897e-12	2.58503e-10
AT1G73100	447.724	0.280472	0.0816704	3.4342	0.000594306	0.00590724
AT1G73390	400.023	-1.08632	0.161943	-6.70802	1.9729e-11	2.87821e-09
AT1G73540	422.485	-1.72189	0.226533	-7.60103	2.93775e-14	1.13536e-11
AT1G73860	10.1969	-1.61933	0.441829	-3.66506	0.000247283	0.00298652
AT1G73930	513.417	0.23842	0.0727913	3.27538	0.00105519	0.00935027
AT1G73950	204.59	0.38078	0.112608	3.38146	0.000721021	0.00686195
AT1G74020	173.634	-0.81126	0.233124	-3.47996	0.000501492	0.0051814
AT1G74070	919.758	-0.477702	0.138607	-3.44646	0.000567983	0.00569961
AT1G74330	567.804	-1.0912	0.198362	-5.50103	3.77573e-08	2.04682e-06
AT1G74430	203.566	-1.12693	0.182073	-6.18948	6.03633e-10	5.56378e-08
AT1G74440	142.69	-0.882247	0.224137	-3.93619	8.27852e-05	0.00122806
AT1G74450	455.462	-1.28197	0.209923	-6.10689	1.01589e-09	8.64056e-08
AT1G74640	429.091	-0.495846	0.139687	-3.54971	0.000385657	0.00419953
AT1G74730	2863.79	-0.461978	0.139317	-3.31601	0.000913114	0.00834993
AT1G74900	333.314	0.4707	0.126886	3.70963	0.000207559	0.00259201
AT1G74940	173.277	1.14125	0.22611	5.04732	4.48051e-07	1.65884e-05
AT1G75000	92.1129	-1.47346	0.291454	-5.05556	4.29124e-07	1.59682e-05
AT1G75080	612.01	-0.403998	0.107544	-3.75659	0.000172247	0.00222547
AT1G75140	204.131	0.567136	0.143731	3.94582	7.95264e-05	0.00119014
AT1G75240	2050.18	0.802807	0.153865	5.21762	1.81235e-07	7.80857e-06
AT1G75380	1077.64	0.575885	0.155809	3.6961	0.000218937	0.00270953
AT1G75394	6.60221	1.91165	0.5519	3.46377	0.000532661	0.00542487
AT1G75420	306.87	0.432922	0.104136	4.15729	3.22039e-05	0.000572112
AT1G75540	760.714	0.813414	0.137423	5.91906	3.23781e-09	2.41782e-07
AT1G75580	93.6846	1.52897	0.293109	5.21637	1.82467e-07	7.83541e-06
AT1G75680	1568.54	0.390549	0.0950617	4.10837	3.98459e-05	0.000675203
AT1G75960	167.997	1.35529	0.304233	4.45477	8.39825e-06	0.000187442
AT1G76040	179.502	-0.914898	0.252421	-3.6245	0.000289524	0.00336158
AT1G76180	2425.8	-0.572341	0.16688	-3.42966	0.000604348	0.00598345
AT1G76185	68.82	0.569638	0.163521	3.48357	0.000494768	0.00512906
AT1G76270	254.257	1.05789	0.215253	4.91464	8.89475e-07	2.93292e-05
AT1G76320	257.962	0.407078	0.0731773	5.56291	2.65318e-08	1.50249e-06
AT1G76360	421.44	-0.93409	0.209041	-4.46845	7.87885e-06	0.000178013
AT1G76600	266.369	-2.48497	0.236342	-10.5143	7.4214e-26	1.63486e-21
AT1G76620	60.6948	-0.834372	0.222325	-3.75293	0.000174779	0.00225158
AT1G76660	615.794	0.614974	0.129317	4.75557	1.9789e-06	5.70593e-05
AT1G76690	202.886	-0.704118	0.145007	-4.85574	1.19939e-06	3.75837e-05
AT1G76700	498.646	-0.820229	0.182275	-4.49995	6.79689e-06	0.000158108
AT1G76710	255.46	0.354665	0.0880031	4.03014	5.57425e-05	0.000887248
AT1G76850	872.649	0.208051	0.0623512	3.33676	0.000847609	0.00784867
AT1G76900	853.273	-0.554784	0.127333	-4.35696	1.31881e-05	0.000273303
AT1G76920	487.872	0.393958	0.100469	3.92117	8.81192e-05	0.00129068
AT1G76950	522.535	0.412453	0.107623	3.83238	0.00012691	0.0017268
AT1G76990	3304.79	0.461244	0.134175	3.43764	0.000586796	0.00585176
AT1G77140	298.107	0.582646	0.108333	5.37828	7.5202e-08	3.73114e-06
AT1G77180	2141.23	0.274158	0.0702411	3.9031	9.49684e-05	0.00137094
AT1G77450	222.268	-1.27498	0.215322	-5.92128	3.19442e-09	2.39353e-07
AT1G77580	415.813	-0.429336	0.113881	-3.77005	0.000163217	0.00211749
AT1G77640	28.6616	-3.58519	0.724277	-4.95002	7.42066e-07	2.53209e-05
AT1G77660	104.83	0.767998	0.18155	4.23022	2.3346e-05	0.00044145
AT1G77670	935.182	0.373868	0.0805626	4.64071	3.47212e-06	8.9985e-05
AT1G77680	382.488	0.581462	0.144341	4.02841	5.61565e-05	0.000893192
AT1G77770	246.318	0.437268	0.0928194	4.71095	2.4656e-06	6.80553e-05
AT1G77850	169.819	0.591267	0.10446	5.66022	1.51175e-08	9.30234e-07
AT1G77890	151.381	-0.911074	0.191015	-4.76964	1.84554e-06	5.38483e-05
AT1G78070	421.917	-1.72784	0.22758	-7.59223	3.14449e-14	1.19431e-11
AT1G78170	266.482	1.62602	0.298618	5.44516	5.17591e-08	2.71094e-06
AT1G78210	285.186	0.632034	0.173306	3.64693	0.000265393	0.00316189
AT1G78230	533.052	-1.18595	0.178785	-6.63341	3.28023e-11	4.35302e-09
AT1G78265	451.358	1.04319	0.219423	4.75426	1.99175e-06	5.7205e-05
AT1G78270	532.596	1.40343	0.182613	7.68523	1.52719e-14	6.86581e-12
AT1G78290	201.06	-0.941296	0.237123	-3.96965	7.19777e-05	0.00109806
AT1G78380	7962.58	-0.596123	0.103198	-5.7765	7.6272e-09	4.94175e-07
AT1G78410	8.05415	-1.75185	0.532211	-3.29165	0.000996018	0.00894265
AT1G78450	99.2678	1.17601	0.300349	3.91547	9.02295e-05	0.00131633
AT1G78680	531.076	-0.487481	0.117852	-4.1364	3.52797e-05	0.000611468
AT1G78820	509.226	-0.517432	0.108353	-4.77542	1.79335e-06	5.26041e-05
AT1G78850	2718.66	-0.525586	0.122498	-4.29056	1.78226e-05	0.000350235
AT1G78995	95.774	-1.05563	0.25687	-4.10958	3.96383e-05	0.000672722
AT1G79030	276.16	0.399131	0.115074	3.46847	0.000523427	0.00536057
AT1G79090	706.353	0.319166	0.0783534	4.07341	4.633e-05	0.000769335
AT1G79110	324.044	1.52484	0.189071	8.06492	7.32843e-16	5.76564e-13
AT1G79160	144.413	0.6854	0.187606	3.6534	0.000258794	0.00310004
AT1G79270	746.617	-0.792116	0.224015	-3.53599	0.000406248	0.00438474
AT1G79380	1440.62	-0.379622	0.11086	-3.42434	0.000616303	0.00606637
AT1G79550	3650.31	-0.251388	0.0763538	-3.29241	0.000993321	0.00892409
AT1G79630	428.874	0.556894	0.111188	5.00859	5.48314e-07	1.93881e-05
AT1G79760	35.3876	1.19503	0.290418	4.11486	3.87413e-05	0.00066004
AT1G79930	2022.9	0.309546	0.0927239	3.33837	0.000842729	0.00781004
AT1G79990	1913.24	0.33771	0.0704623	4.79278	1.64489e-06	4.87689e-05
AT1G80020	716.194	0.318495	0.0821324	3.87782	0.000105395	0.00148639
AT1G80120	99.0198	-0.848141	0.207008	-4.09714	4.18293e-05	0.000705017
AT1G80290	175.093	0.976355	0.160954	6.06606	1.31089e-09	1.07752e-07
AT1G80300	890.364	-0.496448	0.151511	-3.27664	0.00105052	0.0093201
AT1G80840	271.783	-2.09869	0.40993	-5.11962	3.06144e-07	1.21078e-05
AT2G01100	1058.24	0.452527	0.108786	4.1598	3.18524e-05	0.000567699
AT2G01180	799.686	-1.69083	0.244584	-6.91308	4.74253e-12	8.29153e-10
AT2G01290	845.765	-0.476011	0.124856	-3.81247	0.000137582	0.00184467
AT2G01300	157.782	-1.39333	0.312081	-4.46465	8.02003e-06	0.000180279
AT2G01410	357.817	0.480815	0.107544	4.47086	7.79042e-06	0.000176196
AT2G01420	1450.06	0.552121	0.121618	4.5398	5.63076e-06	0.000134388
AT2G01590	510.926	-0.611616	0.155945	-3.922	8.78176e-05	0.00128797
AT2G01670	802.977	1.60129	0.251216	6.37414	1.83988e-10	1.93004e-08
AT2G01710	472.132	0.434294	0.113489	3.82676	0.000129841	0.00176017
AT2G01850	3040.13	-0.639699	0.146384	-4.37001	1.24242e-05	0.000258933
AT2G01890	914.512	-1.46544	0.227153	-6.45135	1.10857e-10	1.25234e-08
AT2G01930	491.245	0.558541	0.141098	3.95852	7.54159e-05	0.00113662
AT2G01940	166.972	1.82753	0.268824	6.79822	1.0592e-11	1.67864e-09
AT2G02080	477.372	0.342667	0.0884633	3.87355	0.000107261	0.00150826
AT2G02180	875.102	0.689696	0.124216	5.55238	2.8181e-08	1.58772e-06
AT2G02400	159.13	0.403966	0.117071	3.45059	0.000559356	0.00564737
AT2G02480	313.557	0.545821	0.144449	3.77864	0.000157689	0.00205546
AT2G02800	511.364	-0.819956	0.129073	-6.35264	2.11649e-10	2.15055e-08
AT2G02970	398.586	0.502491	0.101945	4.92902	8.26437e-07	2.7668e-05
AT2G03240	897.328	-0.958283	0.183758	-5.21493	1.83887e-07	7.86572e-06
AT2G03330	119.855	0.494197	0.146151	3.38142	0.000721114	0.00686195
AT2G03340	271.7	0.551715	0.151541	3.64071	0.000271892	0.00322017
AT2G03420	638.091	-0.56049	0.170379	-3.28967	0.00100303	0.00897289
AT2G03530	127.766	-0.988698	0.242174	-4.0826	4.45345e-05	0.00074473
AT2G03550	312.489	-0.549668	0.140421	-3.91442	9.06212e-05	0.00132117
AT2G03890	916.648	0.436532	0.117646	3.71056	0.000206804	0.00258552
AT2G04240	199.684	1.15113	0.195053	5.90162	3.59959e-09	2.62296e-07
AT2G04280	1202.76	0.327748	0.0920783	3.55945	0.000371635	0.00407469
AT2G04755	344.803	0.501056	0.153556	3.26303	0.00110229	0.00967041
AT2G05590	208.179	0.398679	0.104862	3.80194	0.000143569	0.00190409
AT2G05810	440.295	0.687415	0.153021	4.4923	7.04595e-06	0.0001627
AT2G05812	439.656	1.0081	0.135624	7.43303	1.06141e-13	3.1597e-11
AT2G05920	2588.84	-0.313612	0.0547537	-5.72769	1.01805e-08	6.42599e-07
AT2G05940	525.863	-1.33286	0.226925	-5.87358	4.26476e-09	3.0306e-07
AT2G06530	1320.03	-0.828408	0.165988	-4.99076	6.01428e-07	2.09966e-05
AT2G07245	45.5716	-1.39113	0.325914	-4.26839	1.96888e-05	0.000382474
AT2G07345	1265.83	-0.573367	0.175872	-3.26014	0.00111355	0.00974757
AT2G08060	306.433	-0.980089	0.192253	-5.09791	3.43433e-07	1.31803e-05
AT2G08420	1394.01	-0.66113	0.19656	-3.3635	0.000769606	0.0072418
AT2G08475	76.4213	-1.97162	0.342375	-5.75866	8.47845e-09	5.42941e-07
AT2G08780	142.718	-0.956828	0.294009	-3.25442	0.00113624	0.00988552
AT2G08795	43.4155	1.55793	0.353795	4.40348	1.0653e-05	0.000228283
AT2G08915	451.086	-1.7981	0.255499	-7.03763	1.95538e-12	3.91592e-10
AT2G08950	131.642	1.59485	0.26932	5.92174	3.18549e-09	2.39353e-07
AT2G09195	71.5355	2.28202	0.440891	5.17593	2.26779e-07	9.44369e-06
AT2G09350	44.0495	1.95514	0.462296	4.22921	2.34518e-05	0.00044269
AT2G09395	71.3111	-1.66436	0.389089	-4.27757	1.88942e-05	0.000368337
AT2G09420	168.62	2.82936	0.546943	5.17304	2.30318e-07	9.48352e-06
AT2G09735	48.8617	-3.39851	0.455708	-7.45766	8.80728e-14	2.77165e-11
AT2G09795	261.911	0.428578	0.128503	3.33515	0.000852528	0.00788428
AT2G10931	115.76	0.948234	0.20249	4.68286	2.82898e-06	7.67179e-05
AT2G11225	1990.57	0.360387	0.098795	3.64782	0.000264475	0.00315266
AT2G12190	69.0241	-0.892446	0.200107	-4.45985	8.20165e-06	0.000183612
AT2G12461	48.5222	0.936532	0.222133	4.21609	2.4857e-05	0.000464621
AT2G14080	206.935	-0.671274	0.17045	-3.93823	8.20836e-05	0.00122095
AT2G14530	289.377	0.478804	0.114142	4.19479	2.73119e-05	0.000501377
AT2G14660	137.808	-0.476871	0.138689	-3.43842	0.000585125	0.00583909
AT2G15480	100.474	-0.645243	0.194921	-3.31028	0.000932031	0.00847717
AT2G15560	322.15	0.47285	0.0894086	5.28864	1.23227e-07	5.69092e-06
AT2G15570	421.079	0.689783	0.190215	3.62633	0.000287473	0.00335129
AT2G15580	639.019	-0.908408	0.1341	-6.77408	1.25198e-11	1.92866e-09
AT2G16250	255.622	-0.440685	0.124709	-3.53371	0.000409775	0.00441847
AT2G16367	340.665	-1.77881	0.270604	-6.57348	4.91537e-11	6.15231e-09
AT2G16405	237.121	0.506134	0.127861	3.95846	7.54344e-05	0.00113662
AT2G16740	178.688	-0.582413	0.176677	-3.29649	0.000979026	0.00883168
AT2G17020	307.94	0.382341	0.0931484	4.10465	4.04931e-05	0.000685521
AT2G17230	4184.78	-1.11169	0.201355	-5.52103	3.37015e-08	1.86535e-06
AT2G17300	166.215	-1.20984	0.246184	-4.91437	8.90702e-07	2.93292e-05
AT2G17500	524.586	-0.808551	0.212316	-3.80825	0.000139955	0.00186853
AT2G17550	321.878	-0.546754	0.134389	-4.06843	4.73306e-05	0.000780424
AT2G17695	286.12	-0.642857	0.153305	-4.19332	2.74903e-05	0.000502976
AT2G17710	197.639	0.756648	0.23079	3.27851	0.00104358	0.00926512
AT2G17870	1260.61	0.416852	0.115089	3.62201	0.000292323	0.00338926
AT2G17980	684.657	0.519692	0.0991028	5.24396	1.57163e-07	6.89671e-06
AT2G18090	741.056	-0.457431	0.116248	-3.93497	8.32066e-05	0.00123265
AT2G18300	1086.96	0.747152	0.197161	3.78955	0.000150918	0.0019801
AT2G18350	157.61	0.876414	0.241888	3.62322	0.000290957	0.00337519
AT2G18360	35.1253	1.56816	0.448816	3.49399	0.000475857	0.00498224
AT2G18630	399.165	-0.32055	0.0793375	-4.04034	5.3374e-05	0.000854489
AT2G18750	593.872	0.496426	0.107604	4.61347	3.95998e-06	0.000100269
AT2G18910	790.914	1.16952	0.184123	6.35183	2.12766e-10	2.15055e-08
AT2G19270	429.551	0.332756	0.0911112	3.6522	0.000260007	0.0031095
AT2G19572	363.962	0.628247	0.172412	3.64387	0.000268573	0.00318599
AT2G19620	651.481	-0.879536	0.219687	-4.0036	6.23869e-05	0.000971367
AT2G19710	309.204	-0.914757	0.166892	-5.48114	4.2259e-08	2.25405e-06
AT2G19950	453.371	0.434072	0.0894611	4.85207	1.2218e-06	3.80693e-05
AT2G20170	106.464	1.2876	0.289285	4.45097	8.54838e-06	0.000190407
AT2G20340	123.258	-0.483543	0.133063	-3.63394	0.000279127	0.00328102
AT2G20630	1154.43	-0.421518	0.0811504	-5.19428	2.05516e-07	8.62346e-06
AT2G20670	1672.68	-1.02989	0.279732	-3.68168	0.000231702	0.00283407
AT2G20724	764.882	-0.555107	0.16997	-3.26592	0.00109108	0.00959118
AT2G20750	110.939	-1.53027	0.3139	-4.87502	1.088e-06	3.48364e-05
AT2G20780	556.408	0.545086	0.148333	3.67474	0.000238096	0.00290176
AT2G20835	84.9415	-0.846088	0.214064	-3.9525	7.73397e-05	0.00116215
AT2G20900	806.64	-0.354971	0.0976127	-3.63653	0.000276338	0.00325653
AT2G20960	756.152	-0.865887	0.164272	-5.27106	1.35641e-07	6.13559e-06
AT2G21120	790.774	-1.02647	0.161877	-6.34106	2.28196e-10	2.28497e-08
AT2G21170	8079.2	-0.336541	0.0982685	-3.42471	0.000615451	0.00606069
AT2G21180	55.4001	-0.83479	0.201478	-4.14333	3.42293e-05	0.000600022
AT2G21320	132.991	-1.22241	0.244021	-5.00947	5.45806e-07	1.93616e-05
AT2G21330	17242.3	-0.691144	0.17028	-4.05888	4.93096e-05	0.000804623
AT2G21390	2445.91	0.405751	0.0834807	4.86041	1.17143e-06	3.68235e-05
AT2G21950	416.26	0.572813	0.128498	4.45776	8.28205e-06	0.000185036
AT2G22125	2888.9	0.519238	0.147101	3.5298	0.00041588	0.00447335
AT2G22190	89.5967	-1.03595	0.271217	-3.81964	0.000133645	0.00179955
AT2G22300	962.163	-0.521346	0.133029	-3.91904	8.89017e-05	0.00129955
AT2G22360	883.223	-0.457156	0.11858	-3.85527	0.000115604	0.00159764
AT2G22420	229.515	0.660134	0.177501	3.71905	0.000199973	0.00251871
AT2G22500	832.957	-2.04568	0.433775	-4.71601	2.40518e-06	6.67301e-05
AT2G22720	766.442	0.413805	0.116036	3.56619	0.000362207	0.00400756
AT2G22770	204.356	0.875388	0.239875	3.64934	0.000262913	0.00313849
AT2G22800	56.4719	0.832613	0.249854	3.3324	0.000861018	0.00794611
AT2G22840	344.585	0.563201	0.170582	3.30164	0.000961226	0.00869604
AT2G22910	383.376	-0.369465	0.112549	-3.2827	0.00102819	0.00915636
AT2G22970	202.101	-0.777154	0.150654	-5.15855	2.4887e-07	1.01713e-05
AT2G23100	557.607	-1.06628	0.232381	-4.58851	4.46413e-06	0.000110515
AT2G23120	10096	-0.586886	0.149468	-3.92651	8.6189e-05	0.00126746
AT2G23130	2625.42	-0.86607	0.223176	-3.88067	0.000104171	0.00147196
AT2G23290	527.236	-0.973156	0.150876	-6.45004	1.11818e-10	1.25676e-08
AT2G23320	587.548	-0.567004	0.124447	-4.55619	5.20887e-06	0.000125956
AT2G23420	490.541	-0.458597	0.139372	-3.29045	0.00100026	0.00895717
AT2G23430	272.878	-0.70213	0.209801	-3.34665	0.000817952	0.00762534
AT2G23520	314.188	0.432615	0.0767868	5.63398	1.761e-08	1.05866e-06
AT2G23670	3619.98	-0.439183	0.119282	-3.6819	0.000231499	0.00283316
AT2G23690	436.366	-0.674721	0.195375	-3.45346	0.000553442	0.00559256
AT2G23755	132.247	0.518767	0.153165	3.38699	0.000706642	0.00675635
AT2G23790	811.598	0.693608	0.132059	5.25227	1.50235e-07	6.61903e-06
AT2G23810	2469.73	-2.91641	0.305482	-9.54694	1.33588e-21	4.90467e-18
AT2G24270	3204.71	-0.429308	0.125206	-3.42881	0.000606231	0.00599236
AT2G24300	120.092	-1.04209	0.291689	-3.57261	0.000353436	0.00392431
AT2G24545	354.97	-0.715706	0.179018	-3.99797	6.38884e-05	0.000990427
AT2G24550	433.102	-0.558217	0.166281	-3.35708	0.00078771	0.00738403
AT2G24600	270.884	-1.03892	0.29819	-3.48409	0.00049381	0.00512636
AT2G24640	232.741	0.426898	0.123777	3.44894	0.00056279	0.00567435
AT2G24755	386.103	0.477996	0.107578	4.44327	8.86022e-06	0.00019636
AT2G24790	3405.72	-0.366905	0.105978	-3.46209	0.000536001	0.00544935
AT2G24820	993.847	-0.755873	0.166206	-4.54782	5.4205e-06	0.000130358
AT2G25000	126.635	-1.08006	0.279026	-3.87083	0.000108464	0.00151898
AT2G25190	297.371	-0.406026	0.118042	-3.43968	0.000582394	0.00582103
AT2G25240	8.59289	-2.77027	0.793509	-3.49116	0.000480929	0.00501866
AT2G25250	603.157	-0.804751	0.14896	-5.40247	6.57282e-08	3.32857e-06
AT2G25350	143.865	0.570389	0.14483	3.93834	8.20481e-05	0.00122095
AT2G25450	1254.1	-1.26813	0.302589	-4.19091	2.77834e-05	0.000507659
AT2G25460	170.933	-2.81497	0.427612	-6.583	4.61055e-11	5.80376e-09
AT2G25560	169.144	0.450256	0.11672	3.85757	0.00011452	0.00158728
AT2G25625	13.4414	-1.91916	0.558836	-3.4342	0.000594305	0.00590724
AT2G25735	70.3368	-1.25119	0.311263	-4.0197	5.82721e-05	0.000922844
AT2G26170	512.819	1.36453	0.333524	4.09124	4.29078e-05	0.00071989
AT2G26190	520.822	-0.955317	0.183103	-5.21736	1.81487e-07	7.80857e-06
AT2G26250	3790.39	0.631494	0.123652	5.10702	3.27273e-07	1.26928e-05
AT2G26290	20.793	-1.23375	0.379005	-3.25523	0.00113302	0.00986146
AT2G26440	180.584	0.82859	0.180381	4.59355	4.35764e-06	0.000108362
AT2G26570	610.497	-0.534271	0.145987	-3.65971	0.000252498	0.00303452
AT2G26680	354.758	0.38212	0.0993877	3.84474	0.000120681	0.00165844
AT2G26690	918.823	-0.808279	0.149271	-5.41484	6.13435e-08	3.13535e-06
AT2G26740	990.868	-0.793817	0.171029	-4.64143	3.46012e-06	8.99265e-05
AT2G27080	512.744	-2.38064	0.311934	-7.63188	2.31361e-14	9.26665e-12
AT2G27260	327.71	-1.08302	0.146348	-7.40034	1.3584e-13	3.93738e-11
AT2G27360	202.819	0.559931	0.142935	3.91739	8.9513e-05	0.00130761
AT2G27370	12.2135	-2.75114	0.472346	-5.82441	5.73132e-09	3.88478e-07
AT2G27450	512.421	-0.287781	0.0741133	-3.88298	0.000103183	0.00145893
AT2G27500	1346.37	-1.25035	0.211594	-5.9092	3.43765e-09	2.51588e-07
AT2G27770	108.723	0.917817	0.185721	4.94191	7.73592e-07	2.61372e-05
AT2G27820	375.228	0.573873	0.137854	4.1629	3.14228e-05	0.000562517
AT2G27860	3751.89	0.516001	0.11885	4.3416	1.41448e-05	0.000288781
AT2G27900	667.637	0.316869	0.0765485	4.13945	3.48135e-05	0.000605293
AT2G27920	179.674	-0.621422	0.161464	-3.84868	0.000118754	0.00163809
AT2G28130	173.726	0.620573	0.169758	3.65564	0.000256545	0.00307598
AT2G28140	63.0558	-1.1099	0.244415	-4.54103	5.59789e-06	0.000133893
AT2G28230	239.375	0.303372	0.0860614	3.52506	0.000423386	0.00452755
AT2G28500	78.8529	-2.75304	0.452149	-6.08879	1.13768e-09	9.56566e-08
AT2G28610	10.5128	1.82814	0.443097	4.12583	3.69405e-05	0.00063476
AT2G28660	76.5819	1.15164	0.295286	3.90009	9.61567e-05	0.00138176
AT2G28840	2055.89	1.02476	0.227102	4.51234	6.41158e-06	0.000150416
AT2G28930	644.423	0.924875	0.181503	5.09566	3.47531e-07	1.32877e-05
AT2G29210	1226.47	0.412993	0.107329	3.8479	0.000119133	0.0016423
AT2G29310	311.72	-0.669239	0.189742	-3.52709	0.000420149	0.00450607
AT2G29320	85.1666	-0.703217	0.215708	-3.26005	0.00111394	0.00974757
AT2G29340	507.168	-1.06223	0.199295	-5.32993	9.82499e-08	4.72565e-06
AT2G29420	491.603	-0.44852	0.0877965	-5.10863	3.24495e-07	1.26072e-05
AT2G29450	1047.53	-0.700191	0.17518	-3.99697	6.41575e-05	0.000992504
AT2G29490	127.86	-1.33201	0.297925	-4.47096	7.78698e-06	0.000176196
AT2G29500	73.4586	-0.986529	0.301387	-3.2733	0.001063	0.00939299
AT2G29510	1008.23	-0.412318	0.0911129	-4.52536	6.02937e-06	0.000142512
AT2G30010	973.152	1.12257	0.194054	5.78486	7.25745e-09	4.74405e-07
AT2G30150	388.816	-0.519743	0.128017	-4.05994	4.90845e-05	0.000801543
AT2G30230	197.652	-1.14019	0.226902	-5.02505	5.03298e-07	1.80946e-05
AT2G30360	216.095	-0.779545	0.168258	-4.63304	3.60333e-06	9.29031e-05
AT2G30424	69.1613	0.809003	0.183077	4.41893	9.91896e-06	0.000216771
AT2G30490	1762.44	-0.54939	0.163567	-3.35881	0.000782799	0.0073505
AT2G30500	1174.65	-0.520821	0.0891733	-5.84055	5.20285e-09	3.57052e-07
AT2G30590	743.658	0.497199	0.121799	4.08212	4.46262e-05	0.000745315
AT2G30600	1769.93	1.09829	0.235832	4.65709	3.2071e-06	8.48131e-05
AT2G30760	2272.94	-0.876872	0.258587	-3.39101	0.000696357	0.00668121
AT2G30766	3266.5	-0.837611	0.241794	-3.46416	0.0005319	0.00542213
AT2G30780	250.721	0.482438	0.0925693	5.21164	1.87179e-07	7.96015e-06
AT2G30930	1352.19	-0.860657	0.206481	-4.16821	3.07008e-05	0.000552538
AT2G31040	1146.57	-0.587605	0.164313	-3.57612	0.00034873	0.0038838
AT2G31300	135.974	0.489723	0.148611	3.29533	0.000983069	0.0088524
AT2G31490	1844.09	-0.333745	0.073187	-4.56017	5.11128e-06	0.000124005
AT2G31570	1043.44	-0.517143	0.109618	-4.71768	2.38544e-06	6.63497e-05
AT2G31670	741.341	-0.44882	0.110127	-4.07546	4.59238e-05	0.000764091
AT2G31750	990.131	-0.491501	0.13856	-3.54721	0.000389333	0.0042291
AT2G31790	702.829	-0.469903	0.142297	-3.30227	0.00095907	0.00868366
AT2G31820	566.542	-0.67869	0.150929	-4.49674	6.90037e-06	0.000159841
AT2G31830	96.0776	-0.684296	0.194486	-3.51849	0.000434017	0.00461465
AT2G31880	852.238	-1.53407	0.230903	-6.64379	3.05723e-11	4.13374e-09
AT2G31980	215.517	-1.90673	0.395499	-4.82107	1.42788e-06	4.31477e-05
AT2G32020	24.5955	-1.66273	0.318964	-5.2129	1.85909e-07	7.92145e-06
AT2G32030	34.0188	-1.9615	0.317961	-6.16899	6.87274e-10	6.23044e-08
AT2G32070	595.918	0.395499	0.0963626	4.10428	4.05572e-05	0.000685675
AT2G32200	22.8805	-3.02618	0.593945	-5.09505	3.48645e-07	1.32877e-05
AT2G32210	77.1982	-1.70799	0.446526	-3.82507	0.000130735	0.00177011
AT2G32240	1163.63	1.0125	0.153727	6.58635	4.50778e-11	5.71804e-09
AT2G32250	302.048	0.793204	0.121923	6.50578	7.72916e-11	9.20355e-09
AT2G32390	67.5705	1.23234	0.240961	5.11427	3.14955e-07	1.23235e-05
AT2G32450	601.29	-0.588273	0.169038	-3.48012	0.000501185	0.0051814
AT2G32530	316.806	-1.4665	0.343941	-4.2638	2.00978e-05	0.000389046
AT2G32540	567.623	-1.34054	0.277135	-4.83713	1.31724e-06	4.06407e-05
AT2G32580	621.985	0.493056	0.136687	3.60719	0.000309535	0.00354404
AT2G32800	199.139	-0.690922	0.160554	-4.30335	1.68234e-05	0.000333877
AT2G32900	323.786	0.390676	0.0975077	4.00661	6.15959e-05	0.000964692
AT2G32930	144.082	-0.501357	0.105825	-4.73762	2.1624e-06	6.13861e-05
AT2G32980	297.886	0.445028	0.117177	3.79791	0.000145921	0.00192715
AT2G33050	201.916	0.978792	0.216342	4.52428	6.06005e-06	0.000143083
AT2G33220	1336.03	-0.176349	0.0469677	-3.75468	0.00017356	0.0022385
AT2G33290	185.848	0.377572	0.10699	3.52904	0.000417075	0.00447964
AT2G33310	443.717	0.454661	0.105061	4.32758	1.50756e-05	0.000304122
AT2G33380	62.5446	-1.60944	0.296365	-5.4306	5.61653e-08	2.91808e-06
AT2G33480	264.08	1.19239	0.262124	4.54895	5.39154e-06	0.000129804
AT2G33540	450.7	0.437168	0.0923902	4.73176	2.22586e-06	6.28634e-05
AT2G33580	127.817	-1.24973	0.349324	-3.57756	0.000346811	0.00386831
AT2G33590	497.081	-0.744216	0.204678	-3.63603	0.000276872	0.00325987
AT2G33710	26.3342	-1.04424	0.309178	-3.37747	0.000731565	0.0069464
AT2G33730	1255.4	0.404367	0.0831265	4.86448	1.14756e-06	3.62691e-05
AT2G33855	445.449	-0.438609	0.130008	-3.3737	0.000741643	0.00701376
AT2G34010	103.886	1.04929	0.232718	4.50886	6.51765e-06	0.000152418
AT2G34090	286.233	-0.440556	0.118937	-3.70412	0.000212129	0.00263741
AT2G34160	335.202	-0.452423	0.126998	-3.56244	0.000367427	0.00404107
AT2G34460	1471.5	-0.427897	0.122725	-3.48662	0.000489163	0.00508531
AT2G34600	61.5179	-2.31881	0.509615	-4.55012	5.36157e-06	0.000129223
AT2G34660	1470.54	-0.623554	0.13841	-4.50513	6.63314e-06	0.000154954
AT2G34930	326.276	-1.38044	0.235733	-5.85597	4.74225e-09	3.29549e-07
AT2G35100	250.634	0.506524	0.145777	3.47466	0.000511505	0.00525638
AT2G35170	86.0576	0.777721	0.234214	3.32056	0.000898384	0.00823232
AT2G35190	488.176	0.530525	0.140408	3.77846	0.000157804	0.00205575
AT2G35370	8866.26	-0.459544	0.1387	-3.31323	0.000922261	0.00841263
AT2G35410	1617.41	-0.534355	0.161899	-3.30055	0.000964964	0.00872268
AT2G35470	293.417	-0.568682	0.148045	-3.84127	0.000122401	0.00167477
AT2G35490	2072.86	-0.472936	0.112348	-4.20957	2.55858e-05	0.000476038
AT2G35640	74.1007	-1.73878	0.432116	-4.02388	5.72483e-05	0.000907935
AT2G35658	64.4739	-0.916746	0.19453	-4.71263	2.4454e-06	6.77606e-05
AT2G35710	184.577	-1.29689	0.333951	-3.88346	0.000102981	0.00145823
AT2G35780	672.979	-0.397136	0.0813886	-4.87951	1.06352e-06	3.4152e-05
AT2G35810	149.944	-0.498455	0.132064	-3.77434	0.00016043	0.00208503
AT2G35830	555.744	-0.548244	0.146239	-3.74895	0.000177577	0.00227964
AT2G35930	240.867	-1.69383	0.266669	-6.35179	2.12819e-10	2.15055e-08
AT2G35935	47.5755	-1.40818	0.387438	-3.63459	0.000278419	0.00327458
AT2G35960	304.039	-0.715067	0.163788	-4.3658	1.26659e-05	0.000263473
AT2G36050	177.371	-0.644131	0.181324	-3.55237	0.000381773	0.00416753
AT2G36100	46.7138	-2.11422	0.570381	-3.70668	0.000209994	0.00261797
AT2G36220	300.835	-0.912587	0.23757	-3.84134	0.000122366	0.00167477
AT2G36320	819.052	0.880441	0.191035	4.60879	4.05011e-06	0.000102199
AT2G36350	226.642	0.66497	0.190329	3.4938	0.000476206	0.00498354
AT2G36380	796.267	-0.656444	0.18209	-3.60505	0.000312094	0.00356409
AT2G36400	788.615	1.14516	0.178487	6.41592	1.3997e-10	1.51147e-08
AT2G36410	1169.46	-0.621119	0.17765	-3.4963	0.000471751	0.00494631
AT2G36420	459.944	-0.547554	0.133816	-4.09185	4.27951e-05	0.000718736
AT2G36690	20.2185	-2.99151	0.695218	-4.30298	1.68512e-05	0.000334128
AT2G36720	692.526	0.361088	0.083048	4.34795	1.37418e-05	0.00028265
AT2G36770	23.6883	-1.87136	0.530794	-3.52558	0.000422561	0.00452533
AT2G36790	159.441	-1.00186	0.299628	-3.34367	0.000826778	0.00768161
AT2G36800	294.497	-0.906465	0.220548	-4.11006	3.95551e-05	0.000671826
AT2G36850	1836.13	0.360388	0.0875323	4.1172	3.83505e-05	0.000654901
AT2G36900	367.334	0.691542	0.13027	5.30853	1.1051e-07	5.20177e-06
AT2G37030	44.7778	-2.52405	0.477799	-5.28266	1.27321e-07	5.81901e-06
AT2G37130	309.58	-1.20749	0.339055	-3.56134	0.000368963	0.004051
AT2G37170	1129.7	-0.716808	0.145893	-4.91323	8.95869e-07	2.94554e-05
AT2G37180	399.932	-0.583337	0.166285	-3.50804	0.000451413	0.0047671
AT2G37362	152.829	0.450699	0.130188	3.4619	0.000536368	0.00545003
AT2G37460	199.632	1.32956	0.335993	3.95711	7.58621e-05	0.00114151
AT2G37530	94.0465	-0.925849	0.183766	-5.03818	4.69978e-07	1.71694e-05
AT2G37550	1379.34	0.402703	0.0859984	4.68268	2.83152e-06	7.67179e-05
AT2G37970	945.187	-1.56325	0.227938	-6.85823	6.97183e-12	1.15476e-09
AT2G37975	227.256	-0.69551	0.183084	-3.79885	0.000145371	0.00192219
AT2G38170	5637.4	-1.14866	0.213973	-5.36825	7.95051e-08	3.90941e-06
AT2G38210	138.001	-1.52775	0.349551	-4.37061	1.23902e-05	0.000258469
AT2G38260	425.207	0.363681	0.10248	3.54882	0.000386968	0.00420784
AT2G38280	2162.07	1.0124	0.224427	4.51103	6.45143e-06	0.000151029
AT2G38470	470.217	-2.82594	0.469883	-6.01414	1.80849e-09	1.43824e-07
AT2G38480	99.0708	-0.836301	0.238284	-3.50968	0.000448652	0.00474477
AT2G38490	6.25986	2.67554	0.814361	3.28545	0.00101818	0.00908078
AT2G38650	1205.74	0.467325	0.086935	5.37557	7.63412e-08	3.77067e-06
AT2G38750	184.523	-0.981911	0.205951	-4.7677	1.86345e-06	5.41624e-05
AT2G38790	40.8672	-1.10163	0.324601	-3.39379	0.000689319	0.00661656
AT2G38940	75.2581	-0.956756	0.284448	-3.36356	0.000769441	0.0072418
AT2G38960	274.286	0.495274	0.104849	4.7237	2.31597e-06	6.49092e-05
AT2G39100	103.469	0.682388	0.155572	4.38632	1.15285e-05	0.000242792
AT2G39130	822.057	0.645591	0.161233	4.00409	6.22562e-05	0.000970589
AT2G39250	261.007	-0.717539	0.208432	-3.44256	0.000576235	0.00576732
AT2G39360	444.999	-0.728711	0.185517	-3.928	8.56563e-05	0.001263
AT2G39430	23.5724	-2.51679	0.512382	-4.91194	9.01808e-07	2.96064e-05
AT2G39560	107.851	0.687203	0.147492	4.65927	3.1733e-06	8.40764e-05
AT2G39650	206.61	-1.93765	0.354453	-5.4666	4.58755e-08	2.42348e-06
AT2G39705	75.165	0.855895	0.262389	3.26193	0.00110657	0.00970406
AT2G39710	198.366	-1.25635	0.258517	-4.85985	1.17474e-06	3.68638e-05
AT2G39805	232.176	-0.45604	0.124166	-3.67282	0.00023989	0.00291705
AT2G39870	930.229	-0.645802	0.13784	-4.68515	2.79752e-06	7.59883e-05
AT2G40000	2029.37	-1.63695	0.222544	-7.35562	1.90048e-13	5.29944e-11
AT2G40140	563.959	-1.24343	0.363605	-3.41971	0.000626868	0.00613473
AT2G40190	256.067	0.446224	0.122821	3.63312	0.000280015	0.00328459
AT2G40270	423.703	-1.03077	0.194952	-5.28729	1.24143e-07	5.70926e-06
AT2G40316	398.849	0.301367	0.0760432	3.96311	7.39808e-05	0.00112008
AT2G40330	578.308	2.20036	0.292899	7.51237	5.80663e-14	2.03039e-11
AT2G40475	94.3558	1.03948	0.271266	3.83196	0.000127128	0.0017287
AT2G40840	1189.85	-0.535795	0.154211	-3.47444	0.000511928	0.00525746
AT2G41010	476.112	-1.58392	0.202031	-7.84	4.50529e-15	2.42066e-12
AT2G41060	451.821	0.319711	0.0902008	3.54443	0.000393462	0.00426764
AT2G41100	3676.6	-1.44916	0.273206	-5.30427	1.13125e-07	5.29095e-06
AT2G41105	804.265	-2.13983	0.270815	-7.90143	2.75731e-15	1.62722e-12
AT2G41120	399.427	-0.589722	0.169282	-3.48366	0.000494613	0.00512906
AT2G41230	59.0686	1.01887	0.27215	3.74376	0.000181285	0.00232587
AT2G41330	181.584	-1.06888	0.251939	-4.24261	2.20935e-05	0.000421172
AT2G41410	1989.89	-1.97708	0.287367	-6.87996	5.98679e-12	1.02235e-09
AT2G41640	682.996	-3.1292	0.500795	-6.24846	4.14531e-10	3.97031e-08
AT2G41700	601.683	1.26332	0.229457	5.50569	3.67724e-08	2.0051e-06
AT2G41705	247.795	1.07054	0.205695	5.20449	1.94532e-07	8.25691e-06
AT2G41900	1036.6	0.713239	0.111049	6.42277	1.3382e-10	1.45936e-08
AT2G41990	300.654	1.47011	0.206461	7.12054	1.07508e-12	2.39222e-10
AT2G42040	457.599	0.513388	0.146502	3.50432	0.000457779	0.00482132
AT2G42170	487.447	0.582437	0.129823	4.48638	7.24434e-06	0.000166134
AT2G42200	70.8131	0.976594	0.25142	3.88431	0.000102619	0.00145563
AT2G42280	221.028	1.52881	0.209059	7.31281	2.61612e-13	7.02811e-11
AT2G42290	120.611	0.740295	0.181992	4.06774	4.74713e-05	0.000782159
AT2G42300	586.251	0.56555	0.145239	3.89394	9.86302e-05	0.00141086
AT2G42320	1596.11	1.07002	0.219694	4.87048	1.11329e-06	3.55488e-05
AT2G42330	303.188	0.402811	0.114271	3.52507	0.000423376	0.00452755
AT2G42590	2339.96	-0.485591	0.146974	-3.30392	0.000953418	0.00864671
AT2G42620	415.743	0.670623	0.135829	4.93726	7.92288e-07	2.6687e-05
AT2G42690	1362.76	-0.858213	0.144589	-5.93554	2.92885e-09	2.22481e-07
AT2G42880	1854.14	0.298113	0.0899584	3.3139	0.000920042	0.00839934
AT2G42960	186.883	0.595237	0.12012	4.95534	7.22043e-07	2.48918e-05
AT2G43130	531.97	0.716613	0.134626	5.32301	1.02066e-07	4.88786e-06
AT2G43140	448.008	2.69602	0.537403	5.01676	5.25511e-07	1.87322e-05
AT2G43290	995.885	-1.70768	0.203278	-8.4007	4.43807e-17	5.75096e-14
AT2G43320	365.235	-0.715231	0.144436	-4.95189	7.34978e-07	2.52193e-05
AT2G43340	826.365	-0.869937	0.208587	-4.17063	3.03764e-05	0.000548493
AT2G43350	470.353	-0.469916	0.136316	-3.44725	0.000566322	0.00569397
AT2G43500	128.436	-0.7417	0.162262	-4.57101	4.85371e-06	0.000118146
AT2G43590	47.1464	-1.80032	0.500475	-3.59723	0.000321618	0.00366146
AT2G43750	2657.29	-0.671719	0.180377	-3.72398	0.000196106	0.00248134
AT2G43840	78.0273	-0.827907	0.196612	-4.21085	2.54406e-05	0.000473738
AT2G43900	358.033	0.487989	0.108857	4.48285	7.36533e-06	0.00016831
AT2G43920	145.601	-0.552662	0.159415	-3.46681	0.00052668	0.00538387
AT2G43990	63.2809	1.02569	0.246866	4.15483	3.25529e-05	0.00057599
AT2G44110	12.412	-2.85961	0.787927	-3.62928	0.000284209	0.0033267
AT2G44150	311.748	0.621036	0.126198	4.92112	8.6051e-07	2.86347e-05
AT2G44230	208.431	-0.87992	0.172742	-5.09385	3.50868e-07	1.33493e-05
AT2G44255	163.305	0.569925	0.109032	5.22711	1.72179e-07	7.49592e-06
AT2G44290	454.13	-1.22857	0.318464	-3.8578	0.000114414	0.00158717
AT2G44410	385.221	0.329745	0.0790195	4.17295	3.0068e-05	0.000543817
AT2G44420	163.136	0.411155	0.105267	3.90585	9.38961e-05	0.00135881
AT2G44500	2516.85	-2.07606	0.256423	-8.09624	5.6685e-16	4.80274e-13
AT2G44600	65.9157	0.837155	0.180698	4.6329	3.6058e-06	9.29031e-05
AT2G44730	651.321	0.499937	0.132263	3.77987	0.000156912	0.00204776
AT2G44840	55.7626	-2.75265	0.614206	-4.48164	7.40702e-06	0.000168912
AT2G44910	71.4657	0.741518	0.208408	3.55801	0.000373675	0.00409129
AT2G45050	60.4703	1.07217	0.27774	3.86033	0.000113233	0.00157283
AT2G45160	1484.9	0.753143	0.10981	6.85863	6.95263e-12	1.15476e-09
AT2G45210	258.822	1.26343	0.275604	4.58423	4.55656e-06	0.000112152
AT2G45315	300.943	0.858161	0.190625	4.50184	6.73687e-06	0.000157044
AT2G45400	410.508	-0.8349	0.157772	-5.2918	1.21119e-07	5.60533e-06
AT2G45850	358.107	0.608148	0.179956	3.37942	0.000726387	0.0069002
AT2G46200	217.734	0.56195	0.135835	4.13701	3.51866e-05	0.000610334
AT2G46250	836.164	-0.518885	0.123488	-4.20192	2.64664e-05	0.000489529
AT2G46270	467.868	-1.49465	0.197507	-7.56757	3.80266e-14	1.37326e-11
AT2G46310	295.154	0.953419	0.189072	5.04262	4.59198e-07	1.68496e-05
AT2G46390	846.932	-0.330473	0.0737259	-4.48246	7.37867e-06	0.00016844
AT2G46400	53.0221	-2.26025	0.600519	-3.76382	0.000167335	0.00216709
AT2G46510	251.055	-0.778249	0.215616	-3.60942	0.000306878	0.00352122
AT2G46530	111.241	-0.775209	0.216323	-3.58358	0.000338923	0.00379763
AT2G46535	77.7511	-0.624103	0.179401	-3.47881	0.000503643	0.0051966
AT2G46600	478.501	-2.65355	0.317824	-8.34914	6.87647e-17	8.41565e-14
AT2G46610	245.578	-0.406441	0.115939	-3.50565	0.00045549	0.00480325
AT2G46680	288.343	-1.68043	0.230584	-7.28772	3.15245e-13	7.89152e-11
AT2G46780	340.163	-0.722327	0.127859	-5.64939	1.61021e-08	9.82584e-07
AT2G46930	355.462	-0.370714	0.0891809	-4.15687	3.22634e-05	0.000572708
AT2G46970	20.1542	1.54238	0.392403	3.9306	8.4733e-05	0.00125274
AT2G47040	6.01619	5.11578	1.57351	3.25119	0.00114922	0.009967
AT2G47050	20.7221	-1.42637	0.397286	-3.5903	0.000330296	0.00373516
AT2G47060	655.937	-1.20885	0.157688	-7.66607	1.77341e-14	7.66011e-12
AT2G47070	1912.36	-0.484467	0.101998	-4.74975	2.03663e-06	5.82663e-05
AT2G47240	1598.76	1.99394	0.245783	8.11262	4.95409e-16	4.36534e-13
AT2G47370	118.637	-0.817936	0.215037	-3.8037	0.000142551	0.001894
AT2G47400	14559.6	-0.363829	0.106898	-3.40351	0.00066526	0.00643328
AT2G47440	4259.8	-1.44609	0.217242	-6.65661	2.80212e-11	3.90683e-09
AT2G47560	55.1783	2.08127	0.470749	4.4212	9.81561e-06	0.000214725
AT2G47730	4091.32	-0.798341	0.110276	-7.23946	4.50459e-13	1.0786e-10
AT2G47830	232.716	0.597928	0.135609	4.40919	1.03756e-05	0.000224413
AT2G47900	934.293	0.304152	0.0918292	3.31215	0.000925831	0.0084382
AT2G48080	13.4594	-1.94084	0.43116	-4.50145	6.74927e-06	0.000157167
AT3G01120	5636.53	0.324614	0.0779792	4.16282	3.14339e-05	0.000562517
AT3G01180	698.214	-0.424667	0.105031	-4.04324	5.27178e-05	0.000847061
AT3G01210	241.033	-0.518665	0.142494	-3.63992	0.000272724	0.00322794
AT3G01380	321.905	0.465591	0.141515	3.29004	0.00100174	0.00896679
AT3G01390	1623.91	-0.286154	0.0728215	-3.92952	8.51161e-05	0.00125588
AT3G01430	400.97	-0.661315	0.155578	-4.25069	2.1311e-05	0.000408581
AT3G01440	541.472	-0.883043	0.237607	-3.71641	0.000202073	0.00253935
AT3G01460	516.845	0.385614	0.0859593	4.486	7.25717e-06	0.000166183
AT3G01485	342.382	-0.893499	0.215656	-4.14317	3.42545e-05	0.000600022
AT3G01560	827.574	0.600952	0.148356	4.05073	5.10578e-05	0.000826417
AT3G01615	53.5362	-1.23754	0.254389	-4.86474	1.14607e-06	3.62691e-05
AT3G01650	188.592	-0.428505	0.124272	-3.44813	0.000564487	0.00568591
AT3G01720	509.004	0.5729	0.169139	3.38715	0.000706239	0.00675542
AT3G01780	1542.93	0.49166	0.121073	4.06086	4.88933e-05	0.000799606
AT3G01795	6.52301	-2.99546	0.761095	-3.93572	8.29474e-05	0.00122964
AT3G01860	199.232	0.681009	0.135505	5.02572	5.01546e-07	1.80828e-05
AT3G01910	1807.37	-0.341251	0.0654554	-5.21348	1.85326e-07	7.91191e-06
AT3G02050	837.205	-0.512421	0.113398	-4.51881	6.21891e-06	0.000146208
AT3G02065	369.938	0.491993	0.114636	4.2918	1.7723e-05	0.00034859
AT3G02130	686.309	-0.759737	0.124599	-6.09747	1.07763e-09	9.13044e-08
AT3G02250	827.982	0.387931	0.101159	3.83488	0.000125626	0.00171145
AT3G02730	2759.61	-0.478385	0.131495	-3.63804	0.000274719	0.00324493
AT3G02740	466.012	0.37112	0.0974058	3.81004	0.000138946	0.00185959
AT3G02830	1149.65	-0.530033	0.151617	-3.49586	0.000472539	0.00495222
AT3G02840	8.11537	-2.70347	0.795512	-3.3984	0.000677803	0.00652593
AT3G02880	1142.8	-0.490897	0.0992347	-4.94683	7.54325e-07	2.5604e-05
AT3G03040	529.655	0.370796	0.0974909	3.80339	0.000142728	0.0018947
AT3G03050	1074.68	-0.439176	0.0955983	-4.59397	4.34886e-06	0.000108362
AT3G03105	1665.26	-0.873193	0.215928	-4.04391	5.25661e-05	0.00084524
AT3G03140	278.338	0.331385	0.0938381	3.53146	0.00041328	0.00444972
AT3G03385	50.8244	-2.10217	0.51359	-4.09309	4.25654e-05	0.000716876
AT3G03470	190.276	1.65828	0.417937	3.96778	7.25445e-05	0.00110365
AT3G03770	688.944	-0.439029	0.110014	-3.99067	6.58862e-05	0.00101426
AT3G03810	253.445	0.376781	0.110555	3.40807	0.000654237	0.00633781
AT3G03940	1077.61	0.26175	0.0528555	4.95218	7.33856e-07	2.52193e-05
AT3G04030	68.4547	1.05239	0.224861	4.68016	2.86656e-06	7.73866e-05
AT3G04120	7732.64	-0.351779	0.101242	-3.47462	0.000511584	0.00525638
AT3G04160	151.369	0.500371	0.124954	4.00445	6.21613e-05	0.000969796
AT3G04290	823.689	0.717068	0.219751	3.2631	0.00110202	0.00967041
AT3G04470	1457.7	0.214918	0.0635631	3.38117	0.000721774	0.00686526
AT3G04550	1562.43	-0.550229	0.151769	-3.62544	0.000288465	0.00335931
AT3G04580	538.345	0.586558	0.125894	4.65913	3.17543e-06	8.40764e-05
AT3G04640	407.403	-2.08254	0.251022	-8.29624	1.07458e-16	1.12724e-13
AT3G05180	210.284	-0.631299	0.164408	-3.83984	0.000123117	0.00168352
AT3G05280	505.239	0.449532	0.0950592	4.72897	2.25666e-06	6.35702e-05
AT3G05320	319.375	-1.50618	0.190676	-7.8992	2.80695e-15	1.62722e-12
AT3G05490	2253.18	-1.13755	0.174551	-6.51701	7.17228e-11	8.72918e-09
AT3G05500	800.135	-0.288222	0.0766803	-3.75875	0.000170764	0.0022076
AT3G05510	151.414	0.58744	0.14193	4.13894	3.48919e-05	0.000606177
AT3G05600	290.627	0.843753	0.240617	3.50662	0.000453828	0.00478802
AT3G05660	31.2298	1.91433	0.48559	3.94228	8.07098e-05	0.00120621
AT3G05675	142.887	1.05294	0.180946	5.8191	5.9167e-09	3.9859e-07
AT3G05710	380.476	0.432573	0.105717	4.09179	4.28064e-05	0.000718736
AT3G05840	2249.27	-0.346275	0.104028	-3.32866	0.00087264	0.00803472
AT3G05910	1904.8	0.413297	0.118516	3.48728	0.000487958	0.00507668
AT3G05990	232.922	-0.449989	0.136902	-3.28693	0.00101285	0.00903689
AT3G06240	243.295	0.381826	0.115872	3.29525	0.000983332	0.0088524
AT3G06500	782.04	0.651338	0.154863	4.20588	2.60064e-05	0.000482642
AT3G06510	985.038	-0.329143	0.0997447	-3.29986	0.000967341	0.00873982
AT3G06750	710.008	-0.730624	0.179722	-4.06531	4.79683e-05	0.000788502
AT3G06770	951.83	-0.822183	0.205976	-3.99166	6.56137e-05	0.00101148
AT3G06880	556.544	-0.746907	0.20182	-3.70086	0.000214871	0.0026667
AT3G06890	85.5581	-1.01297	0.232521	-4.35646	1.32185e-05	0.000273418
AT3G07080	159.694	0.436056	0.131901	3.30592	0.000946638	0.00859583
AT3G07330	667.331	0.367677	0.0817605	4.497	6.89179e-06	0.00015981
AT3G07360	1420.99	-1.18064	0.19792	-5.96524	2.44281e-09	1.88157e-07
AT3G07390	660.301	-0.638147	0.166376	-3.83557	0.000125273	0.00170876
AT3G07470	3284.11	-0.660967	0.152817	-4.32522	1.52378e-05	0.000306552
AT3G07555	357.805	0.777957	0.174897	4.44809	8.66377e-06	0.000192588
AT3G07720	331.353	-0.565161	0.142812	-3.95739	7.57745e-05	0.00114097
AT3G07790	943.596	-0.362128	0.102768	-3.52376	0.000425475	0.00454548
AT3G07925	42.3894	-1.71497	0.384376	-4.46169	8.13166e-06	0.00018223
AT3G07950	503.551	0.388852	0.104822	3.70964	0.000207556	0.00259201
AT3G07960	67.3381	-0.7615	0.212313	-3.58668	0.000334909	0.0037699
AT3G08030	3537.18	-0.773429	0.121472	-6.36716	1.92557e-10	2.01035e-08
AT3G08530	3266.84	0.330072	0.0720756	4.57953	4.66026e-06	0.000114195
AT3G08590	2065.05	-0.284704	0.0740325	-3.84567	0.000120224	0.0016532
AT3G08600	525.701	-0.633923	0.126168	-5.02442	5.04944e-07	1.81163e-05
AT3G08670	611.767	0.620528	0.136753	4.53757	5.69058e-06	0.000135522
AT3G08710	312.56	-0.655664	0.163374	-4.01326	5.98848e-05	0.000944256
AT3G08720	681.249	-0.971435	0.249022	-3.90101	9.57928e-05	0.00137743
AT3G08795	1809.94	-0.994804	0.235439	-4.22531	2.38608e-05	0.000449256
AT3G09000	414.239	0.418217	0.102207	4.09185	4.27954e-05	0.000718736
AT3G09030	308.451	0.69349	0.17844	3.8864	0.000101741	0.00144772
AT3G09270	157.719	-1.04855	0.301012	-3.48342	0.000495058	0.00512965
AT3G09300	1097.29	0.478923	0.0826488	5.79468	6.84516e-09	4.51473e-07
AT3G09320	249.698	0.558255	0.1141	4.89269	9.94669e-07	3.21284e-05
AT3G09830	301.382	-0.809393	0.196284	-4.12359	3.73014e-05	0.000640462
AT3G09870	8.77309	-3.46297	0.589651	-5.87292	4.28196e-09	3.03303e-07
AT3G10030	441.943	0.380162	0.0985825	3.85628	0.000115124	0.00159301
AT3G10040	255.885	1.1181	0.278927	4.00859	6.10829e-05	0.000959768
AT3G10120	198.852	1.32264	0.370665	3.56829	0.000359313	0.00398354
AT3G10190	116.756	-1.0675	0.305755	-3.49137	0.000480551	0.00501709
AT3G10360	359.678	0.602293	0.1029	5.85321	4.8218e-09	3.34024e-07
AT3G10640	372.112	-0.678394	0.12908	-5.25559	1.47551e-07	6.52692e-06
AT3G10720	1663.44	-1.16074	0.187161	-6.20182	5.58137e-10	5.18785e-08
AT3G10760	592.171	0.388686	0.117441	3.30964	0.000934153	0.00849297
AT3G10815	14.9768	-2.35331	0.532787	-4.41698	1.00088e-05	0.000218086
AT3G10820	107.851	-0.536755	0.117582	-4.56494	4.99641e-06	0.000121352
AT3G10840	433.791	-0.381518	0.11653	-3.27398	0.00106045	0.00938177
AT3G10930	57.9229	-1.89104	0.374948	-5.04346	4.57184e-07	1.68416e-05
AT3G10940	528.06	-0.377266	0.113492	-3.32416	0.000886852	0.00814358
AT3G10985	1588.48	-0.912234	0.180332	-5.05864	4.22262e-07	1.57764e-05
AT3G11100	334.825	0.563312	0.124611	4.52056	6.16768e-06	0.000145158
AT3G11110	210.703	-0.967327	0.184911	-5.23132	1.68305e-07	7.35634e-06
AT3G11130	3695.61	0.28316	0.0595828	4.75238	2.01038e-06	5.75898e-05
AT3G11410	1130.61	-1.34245	0.196569	-6.82944	8.5248e-12	1.37075e-09
AT3G11540	743.836	0.839073	0.148738	5.64127	1.68805e-08	1.01879e-06
AT3G11550	13.3701	-3.42052	0.93732	-3.64926	0.000263001	0.00313849
AT3G11620	918.509	-0.616333	0.187306	-3.29052	0.00100002	0.00895717
AT3G11650	265.294	-0.652488	0.127332	-5.12431	2.98625e-07	1.18744e-05
AT3G11690	488.799	1.0977	0.272768	4.02429	5.71474e-05	0.000906989
AT3G11820	915.837	-0.849427	0.13853	-6.13174	8.6925e-10	7.56866e-08
AT3G12010	527.077	-0.261328	0.0683966	-3.82077	0.000133037	0.00179356
AT3G12130	573.727	0.398535	0.0833731	4.78014	1.75175e-06	5.15211e-05
AT3G12140	497.359	0.248956	0.0756584	3.29052	0.00100001	0.00895717
AT3G12150	428.37	0.579498	0.134318	4.31438	1.60054e-05	0.000319659
AT3G12350	308.027	0.521695	0.117348	4.44571	8.76041e-06	0.000194343
AT3G12480	771.262	0.324538	0.0996499	3.25678	0.00112683	0.00982808
AT3G12590	444.657	0.349623	0.0843763	4.14362	3.41871e-05	0.000600022
AT3G12600	859.2	0.436951	0.094363	4.63053	3.64724e-06	9.36432e-05
AT3G12700	184.19	-0.543753	0.159268	-3.41407	0.000639994	0.00623759
AT3G12810	520.915	0.466429	0.0999397	4.6671	3.05475e-06	8.15673e-05
AT3G13080	1596.2	-0.733656	0.20469	-3.58423	0.00033807	0.00379094
AT3G13410	1540.29	-0.203929	0.0533941	-3.81932	0.000133822	0.00179973
AT3G13600	66.0985	-1.37143	0.293694	-4.6696	3.01788e-06	8.10203e-05
AT3G13610	60.6425	-2.22344	0.489667	-4.54071	5.60654e-06	0.000133955
AT3G13650	72.9175	-0.735358	0.190497	-3.86021	0.000113288	0.00157283
AT3G13677	102.469	0.74218	0.202585	3.66355	0.00024874	0.00300218
AT3G13750	3626.92	0.828781	0.12853	6.44816	1.13217e-10	1.26487e-08
AT3G13930	1314.76	-0.272284	0.0813075	-3.34882	0.000811571	0.00757868
AT3G13960	261.882	1.05599	0.19797	5.33406	9.60405e-08	4.62949e-06
AT3G13965	136.174	-0.736573	0.142432	-5.1714	2.32345e-07	9.54912e-06
AT3G14067	1436.18	-0.6982	0.146445	-4.76767	1.86369e-06	5.41624e-05
AT3G14090	370.053	-0.639185	0.128539	-4.97271	6.6023e-07	2.28324e-05
AT3G14310	4959.93	1.47122	0.202217	7.27542	3.45336e-13	8.45267e-11
AT3G14410	312.765	0.502101	0.126131	3.9808	6.86836e-05	0.00105291
AT3G14560	87.0771	1.12296	0.2776	4.04523	5.22725e-05	0.000841132
AT3G14590	122.428	-1.15384	0.262204	-4.40053	1.07986e-05	0.000230729
AT3G14620	178.068	-1.23729	0.366727	-3.37389	0.00074115	0.00701376
AT3G14650	1193.59	-0.4387	0.118833	-3.69174	0.000222721	0.00275482
AT3G14690	724.115	-0.754462	0.171887	-4.3893	1.13718e-05	0.000240182
AT3G14750	94.9813	0.42708	0.121635	3.51116	0.00044616	0.00472068
AT3G14790	605.523	0.572926	0.106877	5.36062	8.29351e-08	4.05095e-06
AT3G14810	388.059	-0.917469	0.238721	-3.84327	0.000121404	0.0016663
AT3G14960	324.301	0.403934	0.113958	3.54459	0.000393219	0.00426711
AT3G15010	1152.85	0.440742	0.0717242	6.14496	7.99823e-10	7.01964e-08
AT3G15210	556.534	-0.927182	0.173145	-5.35494	8.55829e-08	4.14041e-06
AT3G15350	554.274	-0.665953	0.168036	-3.96316	7.39646e-05	0.00112008
AT3G15353	3118.26	-0.636147	0.173728	-3.66174	0.000250505	0.00301386
AT3G15360	4543.64	-0.483699	0.139547	-3.46621	0.000527855	0.00539338
AT3G15410	487.617	0.284353	0.0862639	3.29632	0.000979612	0.00883335
AT3G15530	1000.24	-0.43103	0.122731	-3.51199	0.000444757	0.00470809
AT3G15810	966.078	-0.778177	0.152145	-5.11471	3.14224e-07	1.23168e-05
AT3G15840	1493.47	-0.548784	0.141965	-3.86563	0.000110803	0.00154584
AT3G15980	1245.07	0.385305	0.0917018	4.20172	2.64895e-05	0.000489545
AT3G16180	294.795	0.821342	0.19826	4.14275	3.43165e-05	0.000600443
AT3G16200	315.546	0.497335	0.11523	4.316	1.58879e-05	0.000318177
AT3G16500	428.621	1.03984	0.146196	7.11266	1.13827e-12	2.5075e-10
AT3G16510	104.754	-1.12348	0.260142	-4.31872	1.56934e-05	0.000314855
AT3G16520	2161.99	-0.531746	0.113093	-4.70184	2.5783e-06	7.04682e-05
AT3G16560	175.02	-0.767336	0.229489	-3.34368	0.000826759	0.00768161
AT3G16630	1188.35	0.367489	0.076085	4.82999	1.36543e-06	4.17185e-05
AT3G16720	243.598	-1.30573	0.292378	-4.46591	7.97285e-06	0.000179585
AT3G16760	601.42	0.35943	0.0990882	3.62737	0.000286321	0.00334431
AT3G16860	379.645	-2.09344	0.343499	-6.09447	1.098e-09	9.26734e-08
AT3G16910	808.366	-1.07113	0.166322	-6.44012	1.19381e-10	1.32153e-08
AT3G17330	483.018	-0.746503	0.149159	-5.00474	5.5937e-07	1.97158e-05
AT3G17580	84.4331	1.13011	0.224484	5.03424	4.79754e-07	1.74398e-05
AT3G17690	33.5371	-1.43992	0.416218	-3.45952	0.000541132	0.00548073
AT3G17770	1258.74	-0.405385	0.115919	-3.49714	0.000470275	0.00493319
AT3G17790	351.688	-1.21357	0.337049	-3.60057	0.000317518	0.00362414
AT3G17810	479.87	-0.551694	0.128359	-4.29806	1.72299e-05	0.000339497
AT3G17900	641.312	0.506157	0.0960779	5.26819	1.37773e-07	6.20655e-06
AT3G17920	300.742	-0.528942	0.115299	-4.58755	4.4847e-06	0.000110879
AT3G18160	229.32	-0.30657	0.0891363	-3.43934	0.000583144	0.00582589
AT3G18490	2069.91	-0.365581	0.0984212	-3.71445	0.000203645	0.00255181
AT3G18620	112.084	0.495525	0.12687	3.90578	9.39206e-05	0.00135881
AT3G18930	213.942	0.767671	0.185284	4.14321	3.42485e-05	0.000600022
AT3G19000	555.683	-0.492676	0.0978229	-5.03641	4.7434e-07	1.73001e-05
AT3G19030	2765.63	-0.605966	0.12841	-4.71898	2.37035e-06	6.60131e-05
AT3G19100	1152.05	-0.49798	0.11611	-4.28887	1.79586e-05	0.000351599
AT3G19120	429.728	0.750915	0.139743	5.37354	7.72059e-08	3.80485e-06
AT3G19240	425.875	-0.645941	0.0955141	-6.76278	1.35371e-11	2.0566e-09
AT3G19380	180.643	-0.968582	0.222565	-4.3519	1.34961e-05	0.000278116
AT3G19450	2143.32	-0.69708	0.16743	-4.1634	3.13539e-05	0.000562455
AT3G19540	903.591	0.376659	0.0972987	3.87116	0.000108318	0.00151789
AT3G19580	50.2343	-1.65599	0.245559	-6.74377	1.54325e-11	2.31267e-09
AT3G19680	6958.14	-1.82907	0.214303	-8.53498	1.40176e-17	2.05863e-14
AT3G19690	413.302	-2.01832	0.247663	-8.14947	3.65518e-16	3.35499e-13
AT3G19720	1108.27	-0.320875	0.0924435	-3.47104	0.000518445	0.00531695
AT3G19780	277.517	0.478567	0.108627	4.40561	1.05488e-05	0.000226933
AT3G19800	480.691	-0.599618	0.145243	-4.12839	3.65316e-05	0.000628714
AT3G19840	327.962	0.358055	0.092441	3.87334	0.000107355	0.00150826
AT3G19970	437.814	-1.34434	0.225292	-5.96708	2.41535e-09	1.86694e-07
AT3G20015	187.825	0.785641	0.221395	3.5486	0.000387291	0.00420899
AT3G20100	272.31	-0.623185	0.167395	-3.72285	0.00019699	0.00248967
AT3G20350	373.476	0.498709	0.122411	4.07405	4.62021e-05	0.00076814
AT3G20600	123.733	-0.924622	0.222629	-4.15319	3.27874e-05	0.000578745
AT3G20830	70.4173	0.807431	0.237415	3.40093	0.00067158	0.00647733
AT3G20898	53.0489	0.792542	0.208561	3.80005	0.000144667	0.00191403
AT3G21055	13210.6	-0.638802	0.186195	-3.43083	0.000601747	0.00596306
AT3G21070	456.004	-0.84317	0.132679	-6.35495	2.085e-10	2.13736e-08
AT3G21150	102.426	-2.06171	0.377116	-5.46704	4.57616e-08	2.42327e-06
AT3G21330	47.1597	1.02194	0.273829	3.73203	0.000189944	0.00242005
AT3G21670	756.204	-1.14449	0.230028	-4.97545	6.50975e-07	2.25832e-05
AT3G22060	147.906	-1.40216	0.388517	-3.60901	0.000307365	0.0035247
AT3G22370	375.978	-0.764857	0.129356	-5.91279	3.3636e-09	2.46989e-07
AT3G22380	3147.72	0.467287	0.0847302	5.515	3.48775e-08	1.92079e-06
AT3G22620	134.265	-1.14166	0.343886	-3.31987	0.000900585	0.00824464
AT3G22890	9351.87	0.464335	0.135182	3.43488	0.000592807	0.00589835
AT3G22970	599.983	1.13876	0.18954	6.00802	1.87806e-09	1.4882e-07
AT3G23170	101.457	-2.04059	0.514466	-3.96641	7.29624e-05	0.00110847
AT3G23400	2352.32	-0.596532	0.130293	-4.57837	4.68615e-06	0.000114534
AT3G23410	445.801	-0.60568	0.169989	-3.56305	0.000366569	0.00403959
AT3G23550	134.527	1.18955	0.34761	3.42208	0.000621441	0.00609912
AT3G23560	302.205	0.721592	0.162275	4.44673	8.71853e-06	0.000193609
AT3G23590	800.508	0.791515	0.168568	4.69553	2.65918e-06	7.25887e-05
AT3G23660	561.195	0.336538	0.0967106	3.47985	0.000501699	0.0051814
AT3G23750	2185.06	-0.658617	0.150331	-4.38112	1.18069e-05	0.000247946
AT3G23900	573.206	0.280185	0.0635244	4.41066	1.03056e-05	0.000223666
AT3G23920	1134.66	-0.63496	0.16006	-3.96701	7.27803e-05	0.00110647
AT3G23980	520.442	0.389207	0.0890107	4.37259	1.22779e-05	0.000256371
AT3G24050	1609.42	-0.314657	0.0894273	-3.51858	0.000433859	0.00461465
AT3G24070	335.968	0.628559	0.123485	5.09015	3.57784e-07	1.3589e-05
AT3G24515	81.6642	0.724112	0.187824	3.85527	0.000115602	0.00159764
AT3G24530	663.703	-0.878711	0.136716	-6.42725	1.29934e-10	1.42403e-08
AT3G24550	3761.24	-0.782695	0.152979	-5.11637	3.1147e-07	1.22351e-05
AT3G24670	136.255	0.519447	0.143285	3.62526	0.000288673	0.00335931
AT3G24780	23.8365	-0.879262	0.266462	-3.29977	0.000967653	0.00873982
AT3G25140	1662.48	0.370271	0.0868069	4.26545	1.99497e-05	0.000386646
AT3G25210	168.033	0.521019	0.159767	3.26111	0.00110976	0.0097276
AT3G25290	118.436	-1.06006	0.221008	-4.79651	1.61456e-06	4.79341e-05
AT3G25530	1878.88	-0.369178	0.112308	-3.2872	0.00101189	0.0090356
AT3G25600	475.638	-1.45902	0.269415	-5.41552	6.11125e-08	3.13081e-06
AT3G25717	589.338	0.994479	0.272727	3.64642	0.000265919	0.00316611
AT3G25780	218.021	-1.52983	0.355654	-4.30145	1.69685e-05	0.00033615
AT3G25795	14.1665	-2.14881	0.636282	-3.37713	0.000732473	0.00695201
AT3G25882	66.7105	-0.996901	0.248593	-4.01017	6.06742e-05	0.000954027
AT3G26060	4945.43	-0.477751	0.146825	-3.25387	0.00113843	0.00989676
AT3G26070	1594.94	-0.382828	0.115761	-3.30706	0.000942823	0.00856472
AT3G26090	245.769	0.728657	0.156969	4.64204	3.44992e-06	8.98324e-05
AT3G26180	297.057	-0.882337	0.232794	-3.79021	0.000150522	0.00197726
AT3G26230	11.1955	-1.98861	0.572802	-3.47172	0.000517135	0.005306
AT3G26280	49.289	-1.15232	0.331579	-3.47525	0.000510383	0.00525139
AT3G26310	156.734	-0.917721	0.200514	-4.57685	4.72023e-06	0.000115152
AT3G26440	691.44	-0.779529	0.133239	-5.85061	4.89787e-09	3.38229e-07
AT3G26450	1203.47	-0.82374	0.107678	-7.65	2.0098e-14	8.35357e-12
AT3G26590	282.285	-0.691004	0.201974	-3.42125	0.000623344	0.00611111
AT3G26670	457.266	0.460098	0.0901855	5.10169	3.36632e-07	1.29645e-05
AT3G26700	268.261	0.892582	0.131865	6.76889	1.29778e-11	1.98534e-09
AT3G26810	892.866	0.26203	0.0783349	3.345	0.000822839	0.00766137
AT3G26910	227.695	-0.772748	0.136642	-5.65526	1.55613e-08	9.52958e-07
AT3G26932	250.162	0.799087	0.144912	5.51429	3.50193e-08	1.92379e-06
AT3G26950	730.439	0.355557	0.0918957	3.86913	0.000109223	0.00152684
AT3G26980	1118.95	-0.827271	0.158613	-5.21565	1.83169e-07	7.85026e-06
AT3G27150	33.1729	-1.0011	0.296446	-3.37701	0.000732787	0.00695201
AT3G27190	316.846	0.545003	0.161083	3.38336	0.000716037	0.00682714
AT3G27210	104.91	-0.667465	0.20413	-3.2698	0.00107623	0.00948707
AT3G27320	366.45	0.551201	0.122863	4.48629	7.24749e-06	0.000166134
AT3G27520	126.875	0.821278	0.189742	4.32839	1.50204e-05	0.000303563
AT3G27540	85.0249	-1.38455	0.25428	-5.44499	5.18093e-08	2.71094e-06
AT3G27560	302.111	-0.652814	0.0987821	-6.60863	3.87888e-11	4.99695e-09
AT3G27890	353.418	-0.639411	0.117673	-5.43379	5.51691e-08	2.8731e-06
AT3G27960	593.125	-0.739688	0.179096	-4.13012	3.6257e-05	0.000624965
AT3G28070	161.718	-1.54005	0.271069	-5.68141	1.33587e-08	8.28954e-07
AT3G28080	72.9387	-1.0805	0.282774	-3.82107	0.000132874	0.00179246
AT3G28100	72.8766	-0.822948	0.22747	-3.61784	0.000297076	0.00343258
AT3G28180	4596.77	-1.25386	0.213773	-5.86537	4.48126e-09	3.15239e-07
AT3G28200	2651.24	-1.05539	0.221657	-4.76136	1.92288e-06	5.56626e-05
AT3G28220	2544.69	-0.991507	0.295279	-3.35786	0.000785482	0.00737024
AT3G28340	80.6599	-2.48155	0.47517	-5.22245	1.76569e-07	7.62673e-06
AT3G28450	296.752	-0.750278	0.171195	-4.38258	1.17279e-05	0.000246757
AT3G28740	144.693	-1.20991	0.304104	-3.97861	6.93182e-05	0.00106042
AT3G29000	24.8481	-2.96954	0.848493	-3.49978	0.000465639	0.00489855
AT3G29030	660.063	0.55708	0.139711	3.98739	6.68044e-05	0.00102696
AT3G29200	518.732	-0.498762	0.133236	-3.74345	0.000181509	0.00232604
AT3G29360	3412.69	-0.453244	0.1327	-3.41554	0.000636552	0.00621845
AT3G29370	148.432	-1.2249	0.375749	-3.2599	0.00111451	0.00974757
AT3G30180	342.833	0.735294	0.200098	3.67467	0.000238158	0.00290176
AT3G30300	1115.28	-0.575007	0.127161	-4.52187	6.12961e-06	0.000144416
AT3G30390	1424.87	-0.423052	0.122255	-3.46041	0.000539362	0.00546532
AT3G42052	332.805	0.439956	0.103695	4.24277	2.20776e-05	0.000421172
AT3G43300	1326.81	0.299235	0.0821451	3.64276	0.000269725	0.00319623
AT3G43690	512.316	0.688877	0.144377	4.77138	1.82968e-06	5.35271e-05
AT3G44100	573.978	-0.676893	0.134766	-5.02272	5.09449e-07	1.82186e-05
AT3G44190	437.627	-0.417394	0.125396	-3.32861	0.000872808	0.00803472
AT3G44310	9838.82	-0.554343	0.110789	-5.00359	5.62728e-07	1.97709e-05
AT3G44340	920.294	0.229683	0.0632072	3.63381	0.000279264	0.00328102
AT3G44610	195.916	-0.846483	0.13403	-6.31562	2.69073e-10	2.65803e-08
AT3G44630	1490.04	-1.85667	0.297421	-6.24256	4.30475e-10	4.10517e-08
AT3G44720	480.554	-1.05481	0.192181	-5.4886	4.05128e-08	2.16615e-06
AT3G44735	270.119	-0.897544	0.244074	-3.67735	0.00023567	0.00287781
AT3G45310	423.627	-0.629076	0.108322	-5.80745	6.34328e-09	4.23952e-07
AT3G45600	315.871	-0.780644	0.169916	-4.5943	4.34198e-06	0.000108323
AT3G45640	1396.07	-2.14396	0.220453	-9.72523	2.35367e-22	1.29623e-18
AT3G45970	1948.39	-1.60632	0.292291	-5.49561	3.89373e-08	2.09207e-06
AT3G46090	77.4233	-3.25214	0.385687	-8.43206	3.39647e-17	4.6763e-14
AT3G46430	1158.94	-0.209022	0.0619301	-3.37513	0.000737821	0.00699675
AT3G46450	311.184	-0.722866	0.128475	-5.6265	1.83907e-08	1.08906e-06
AT3G46490	335.551	1.6365	0.280372	5.83689	5.3184e-09	3.63848e-07
AT3G46510	864.387	0.385891	0.0788421	4.89448	9.8565e-07	3.19777e-05
AT3G46540	356.67	-0.44167	0.112086	-3.94046	8.1326e-05	0.00121377
AT3G46600	668.446	-1.35175	0.217205	-6.22341	4.8647e-10	4.59934e-08
AT3G46620	347.976	-0.65922	0.182672	-3.60877	0.000307655	0.00352477
AT3G46820	499.757	0.571756	0.123742	4.62055	3.82724e-06	9.78076e-05
AT3G46845	743.724	0.653251	0.11678	5.59385	2.22083e-08	1.29084e-06
AT3G46930	124.004	-0.887907	0.239442	-3.70823	0.000208713	0.00260347
AT3G47070	3226.49	-0.584542	0.175928	-3.32263	0.000891739	0.00818164
AT3G47080	384.245	-0.981316	0.151374	-6.48274	9.00734e-11	1.05544e-08
AT3G47430	276.792	-0.728183	0.218061	-3.33935	0.000839748	0.00779127
AT3G47800	919.805	0.606464	0.153084	3.96165	7.44339e-05	0.00112463
AT3G47890	615.547	0.492487	0.0936719	5.25757	1.45969e-07	6.5092e-06
AT3G47940	183.439	0.386852	0.114357	3.38284	0.000717412	0.00683558
AT3G48090	375.364	-1.13049	0.174242	-6.48803	8.69642e-11	1.02446e-08
AT3G48200	975.679	-0.597803	0.174241	-3.43089	0.000601596	0.00596306
AT3G48280	109.29	-0.822956	0.234209	-3.51377	0.000441799	0.00468579
AT3G48310	141.424	-0.767984	0.205776	-3.73213	0.00018987	0.00242005
AT3G48320	143.847	-1.04234	0.214684	-4.85523	1.20248e-06	3.76271e-05
AT3G48460	210.426	-0.997402	0.165244	-6.03592	1.58062e-09	1.26616e-07
AT3G48690	1043.22	-1.01387	0.167525	-6.05209	1.4298e-09	1.16225e-07
AT3G48800	292.324	-0.360887	0.0974571	-3.70304	0.000213034	0.00264688
AT3G48820	238.619	0.400499	0.117608	3.40535	0.000660781	0.00639558
AT3G48980	160.445	0.535949	0.101081	5.30215	1.14445e-07	5.34131e-06
AT3G49060	268.723	0.352471	0.100999	3.48984	0.000483316	0.00504118
AT3G49350	322.667	-0.573532	0.157718	-3.63643	0.00027644	0.00325653
AT3G49530	703.259	-1.89161	0.198916	-9.50955	1.91495e-21	5.66245e-18
AT3G49580	233.372	-1.26876	0.346777	-3.65872	0.000253475	0.00304294
AT3G49601	1152.66	0.256176	0.0726187	3.52769	0.000419207	0.00450035
AT3G49660	131.987	0.44692	0.137455	3.25138	0.00114847	0.00996443
AT3G49800	422.193	0.399334	0.105173	3.79692	0.000146506	0.00193372
AT3G49810	328.692	-0.488299	0.120607	-4.04866	5.15116e-05	0.0008315
AT3G49930	14.5693	-1.60919	0.348989	-4.61099	4.00753e-06	0.000101241
AT3G49940	1332.35	0.529591	0.141727	3.73669	0.000186456	0.00238251
AT3G49960	30.9701	-3.01376	0.903107	-3.3371	0.000846578	0.00784242
AT3G50060	494.222	-1.89224	0.238347	-7.93902	2.03777e-15	1.28257e-12
AT3G50240	744.857	-0.64382	0.175452	-3.6695	0.000243022	0.00294312
AT3G50260	28.8757	-1.27941	0.371936	-3.43987	0.000581996	0.0058197
AT3G50350	242.547	0.937906	0.278044	3.37323	0.000742926	0.00702098
AT3G50440	374.991	-1.30072	0.188874	-6.8867	5.71004e-12	9.90445e-10
AT3G50590	973.79	0.26011	0.0760865	3.41861	0.000629414	0.00615691
AT3G50630	180.081	0.723635	0.144265	5.01601	5.27568e-07	1.87751e-05
AT3G50685	1362.2	-0.828658	0.141291	-5.86492	4.49339e-09	3.15239e-07
AT3G50750	341.299	0.684812	0.170432	4.0181	5.86705e-05	0.000927819
AT3G50800	68.4726	-2.71489	0.376448	-7.21185	5.51948e-13	1.2935e-10
AT3G50820	19796.9	-0.578599	0.163345	-3.54218	0.000396827	0.00429779
AT3G50950	807.575	-1.09361	0.201425	-5.42936	5.6558e-08	2.93156e-06
AT3G51180	65.8981	0.765925	0.226384	3.3833	0.000716216	0.00682714
AT3G51420	972.479	-0.487324	0.132744	-3.67117	0.000241447	0.00292635
AT3G51520	270.849	-0.405456	0.0907559	-4.46755	7.91204e-06	0.00017855
AT3G51580	422.254	0.346978	0.103224	3.36141	0.000775459	0.00728779
AT3G51790	281.33	0.415599	0.115909	3.58557	0.000336337	0.00377633
AT3G51895	303.138	-1.04825	0.230196	-4.55373	5.27039e-06	0.000127304
AT3G51920	1225.72	-0.832057	0.156718	-5.30925	1.10078e-07	5.20177e-06
AT3G51960	67.3627	-0.865114	0.2078	-4.16321	3.13807e-05	0.000562478
AT3G51970	119.336	-1.35107	0.307695	-4.39093	1.12866e-05	0.000239188
AT3G52060	536.316	0.965354	0.231778	4.165	3.11358e-05	0.000558999
AT3G52240	235.048	0.524616	0.142342	3.68559	0.000228169	0.00280175
AT3G52260	169.707	0.321082	0.0900909	3.56397	0.000365282	0.00402823
AT3G52290	250.544	0.465471	0.1129	4.12287	3.74184e-05	0.000641599
AT3G52400	276.763	-1.70237	0.294236	-5.78572	7.22045e-09	4.73391e-07
AT3G52470	773.544	-0.688382	0.133013	-5.17531	2.27529e-07	9.45706e-06
AT3G52570	159.652	0.578815	0.12867	4.49845	6.845e-06	0.000158892
AT3G52720	449.532	-1.00584	0.190319	-5.285	1.25703e-07	5.76899e-06
AT3G52740	87.5799	-1.02196	0.279061	-3.66216	0.000250097	0.00301224
AT3G52760	245.017	0.550544	0.155307	3.54487	0.000392811	0.00426477
AT3G52800	2825.48	-1.169	0.261865	-4.46414	8.03924e-06	0.000180526
AT3G52880	3632.88	-0.257024	0.0608214	-4.22588	2.38007e-05	0.000448508
AT3G52890	537.855	0.339907	0.0896621	3.79098	0.000150054	0.00197346
AT3G52940	1452.08	0.906519	0.224281	4.04189	5.30213e-05	0.000850696
AT3G53030	260.681	0.586338	0.129032	4.54415	5.51584e-06	0.000132074
AT3G53250	61.3433	-2.01197	0.473229	-4.25159	2.12261e-05	0.000407664
AT3G53280	358.315	-0.671216	0.196798	-3.41069	0.000647988	0.00629388
AT3G53380	401.613	0.656188	0.134924	4.86338	1.15401e-06	3.63685e-05
AT3G53400	312.743	-0.664057	0.1765	-3.76236	0.00016832	0.00217729
AT3G53420	6043.9	-0.814364	0.175468	-4.64109	3.46578e-06	8.99265e-05
AT3G53520	903.24	0.437028	0.104826	4.16909	3.05821e-05	0.000550853
AT3G53620	352.119	0.450937	0.132534	3.40242	0.000667913	0.00645405
AT3G53710	1090.99	0.34619	0.0838402	4.12917	3.64077e-05	0.000627071
AT3G54200	215.064	-1.1699	0.192583	-6.07478	1.2416e-09	1.03213e-07
AT3G54380	249.378	0.509348	0.128492	3.96405	7.3688e-05	0.00111719
AT3G54630	130.851	0.66703	0.181624	3.67258	0.000240112	0.00291705
AT3G54690	694.96	0.69507	0.135102	5.14477	2.67848e-07	1.08265e-05
AT3G54810	2915.28	-2.35808	0.328701	-7.17394	7.28701e-13	1.67214e-10
AT3G54830	319.997	-0.939011	0.28724	-3.26908	0.00107897	0.00950366
AT3G54980	317.522	0.495623	0.105375	4.70343	2.55832e-06	7.0009e-05
AT3G55040	1019.29	-0.601497	0.147975	-4.06485	4.80632e-05	0.00078896
AT3G55050	548.749	-0.382487	0.102951	-3.71523	0.000203021	0.00254544
AT3G55070	256.592	0.333614	0.100991	3.30339	0.000955243	0.00865257
AT3G55110	96.6614	0.95693	0.249514	3.83518	0.000125471	0.00171039
AT3G55120	236.464	-0.951542	0.272404	-3.49312	0.000477408	0.00499374
AT3G55130	66.1865	1.07889	0.292603	3.68721	0.000226726	0.00278714
AT3G55230	47.8837	-1.68361	0.461232	-3.65025	0.000261988	0.00312978
AT3G55430	2360.45	-1.01978	0.126518	-8.06036	7.60718e-16	5.77857e-13
AT3G55440	8147	-0.321908	0.0945734	-3.40379	0.000664578	0.00642951
AT3G55470	180.935	0.606148	0.175814	3.44766	0.000565471	0.00568802
AT3G55560	1391.85	0.804395	0.165192	4.86946	1.11902e-06	3.56022e-05
AT3G55630	601.504	-0.761859	0.184098	-4.13835	3.49817e-05	0.000607258
AT3G55820	39.8677	0.755882	0.214967	3.51627	0.000437654	0.00464631
AT3G55840	367.683	-1.07627	0.227011	-4.74107	2.12593e-06	6.05065e-05
AT3G55960	549.399	-0.370161	0.101361	-3.6519	0.000260309	0.00311142
AT3G55980	2733.74	-2.81825	0.423254	-6.65853	2.76573e-11	3.88066e-09
AT3G56050	916.309	-0.364556	0.0976549	-3.7331	0.000189137	0.00241397
AT3G56080	124.4	-1.17822	0.324286	-3.63328	0.000279843	0.00328431
AT3G56240	1090.78	-0.494946	0.119027	-4.15828	3.20657e-05	0.000570578
AT3G56360	6136.18	-0.688403	0.162429	-4.23817	2.25347e-05	0.000427945
AT3G56400	234.796	-2.26535	0.292572	-7.7429	9.71755e-15	4.75706e-12
AT3G56590	881.761	0.915238	0.128791	7.10637	1.19134e-12	2.58503e-10
AT3G56860	1546.47	0.26816	0.0606126	4.42416	9.68164e-06	0.000212427
AT3G56880	1485.28	-1.77748	0.184427	-9.6379	5.53093e-22	2.43682e-18
AT3G56940	20584.7	-0.630717	0.174223	-3.62016	0.000294419	0.00340928
AT3G56950	3382.46	-0.403772	0.111807	-3.61133	0.000304633	0.00350516
AT3G57020	559.291	-1.5088	0.224624	-6.71699	1.85511e-11	2.72441e-09
AT3G57062	140.863	-0.704234	0.182811	-3.85225	0.000117039	0.00161647
AT3G57070	348.862	-1.21034	0.123839	-9.7735	1.46308e-22	1.07434e-18
AT3G57170	333.661	0.366414	0.0987947	3.70884	0.000208208	0.00259864
AT3G57220	365.97	0.340085	0.100781	3.37451	0.000739478	0.00700644
AT3G57230	278.314	0.436572	0.131474	3.32061	0.000898209	0.00823232
AT3G57340	521.385	0.411372	0.103371	3.97957	6.90387e-05	0.00105688
AT3G57450	1586.72	-1.39469	0.191507	-7.28272	3.27152e-13	8.09756e-11
AT3G57520	2010.1	0.892691	0.219562	4.06579	4.78706e-05	0.000787559
AT3G57530	1388.47	-1.93567	0.255739	-7.56894	3.76282e-14	1.37326e-11
AT3G57540	29.2053	-1.56949	0.43682	-3.59299	0.000326899	0.00371008
AT3G57630	166.908	-0.569237	0.139404	-4.08337	4.43867e-05	0.000743317
AT3G57640	45.0185	-1.39645	0.272717	-5.12049	3.04735e-07	1.20738e-05
AT3G57780	297.905	0.691316	0.201121	3.43732	0.000587499	0.00585611
AT3G57930	2462.35	-0.949627	0.175417	-5.41354	6.17913e-08	3.15093e-06
AT3G57965	410.734	0.918996	0.130327	7.05146	1.77052e-12	3.57824e-10
AT3G57970	209.909	1.16713	0.213872	5.45714	4.8386e-08	2.54999e-06
AT3G57980	140.818	0.718305	0.163664	4.38891	1.13923e-05	0.000240383
AT3G58030	934.451	0.369334	0.0781921	4.72342	2.31911e-06	6.49144e-05
AT3G58050	485.367	0.489542	0.108117	4.5279	5.95737e-06	0.000141265
AT3G58110	856.558	0.261271	0.0733409	3.56242	0.00036745	0.00404107
AT3G58630	323.157	0.468595	0.128515	3.64622	0.000266131	0.00316611
AT3G58640	797.667	0.243286	0.0612976	3.96893	7.21961e-05	0.00109911
AT3G58690	271.565	-1.4547	0.20822	-6.98637	2.82086e-12	5.40354e-10
AT3G59080	470.214	-1.55034	0.204734	-7.57247	3.66196e-14	1.36728e-11
AT3G59090	498.791	0.423027	0.0921935	4.58848	4.46494e-06	0.000110515
AT3G59290	279.536	0.543595	0.136344	3.98695	6.69285e-05	0.00102815
AT3G59300	803.435	-0.555102	0.127314	-4.36012	1.29994e-05	0.0002699
AT3G59780	3144.89	-0.548846	0.160352	-3.42275	0.000619921	0.0060911
AT3G59900	152.336	0.756344	0.188917	4.00357	6.23943e-05	0.000971367
AT3G60110	243.947	1.00137	0.23865	4.19596	2.71723e-05	0.000499649
AT3G60130	437.118	0.337979	0.0999992	3.37982	0.000725335	0.00689318
AT3G60220	68.4826	0.943622	0.272636	3.4611	0.000537971	0.00546066
AT3G60380	335.56	0.443219	0.124804	3.55133	0.000383288	0.00417659
AT3G60390	191.797	1.09242	0.215189	5.07658	3.84287e-07	1.44462e-05
AT3G60410	514.08	0.624201	0.15018	4.15634	3.23391e-05	0.000573128
AT3G60450	393.099	0.471871	0.137221	3.43877	0.000584369	0.00583548
AT3G60600	1741.38	0.29517	0.0703196	4.19755	2.69823e-05	0.000496985
AT3G60630	745.957	0.718384	0.122567	5.86115	4.59677e-09	3.21467e-07
AT3G60690	169.513	1.02971	0.286767	3.59076	0.00032971	0.00373237
AT3G60860	725.342	0.27698	0.0776874	3.56531	0.000363427	0.00401576
AT3G60965	184.38	0.922121	0.206505	4.46537	7.99308e-06	0.000179856
AT3G61060	243.793	1.31083	0.34946	3.75103	0.00017611	0.00226343
AT3G61220	567.022	-1.05455	0.222179	-4.74642	2.07046e-06	5.90804e-05
AT3G61250	74.6403	0.777221	0.238647	3.25678	0.00112685	0.00982808
AT3G61415	288.469	0.344333	0.0996468	3.45553	0.000549212	0.00556001
AT3G61460	645.644	1.29889	0.229993	5.64751	1.6279e-08	9.90633e-07
AT3G61480	380.361	0.425493	0.126097	3.37432	0.000739973	0.00700811
AT3G61570	190.91	0.666137	0.140962	4.72564	2.29396e-06	6.4374e-05
AT3G61590	251.159	0.413443	0.118156	3.49912	0.000466801	0.00490609
AT3G61670	392.979	-0.371518	0.0879745	-4.22302	2.41054e-05	0.000453087
AT3G61830	340.316	-0.606712	0.117259	-5.17413	2.28974e-07	9.47422e-06
AT3G61980	244.943	-1.05141	0.161384	-6.51496	7.27092e-11	8.80061e-09
AT3G62150	1203.26	0.645693	0.173038	3.73152	0.00019033	0.00242353
AT3G62260	76.7474	-1.67484	0.323731	-5.17357	2.29663e-07	9.47422e-06
AT3G62390	131.4	-0.536989	0.162445	-3.30567	0.000947482	0.00859995
AT3G62420	1982.53	-0.823002	0.103374	-7.9614	1.70103e-15	1.10212e-12
AT3G62570	224.894	-1.0747	0.299143	-3.59261	0.000327384	0.00371367
AT3G62580	599.59	-0.322233	0.0989534	-3.25641	0.0011283	0.00982808
AT3G62700	818.161	-0.642032	0.165232	-3.88563	0.000102063	0.00144961
AT3G62720	1862.18	-1.6289	0.206782	-7.87736	3.34373e-15	1.88869e-12
AT3G62770	342.234	0.52396	0.135735	3.86017	0.000113309	0.00157283
AT3G62790	686.435	-0.324858	0.0886756	-3.66344	0.000248853	0.00300218
AT3G62980	1236.08	0.392552	0.0905308	4.33611	1.45027e-05	0.000294995
AT3G63000	375.079	0.499398	0.147108	3.39476	0.000686884	0.00659606
AT3G63160	8200.23	-0.797045	0.241712	-3.2975	0.0009755	0.00880348
AT3G63180	430.68	0.46501	0.10994	4.22968	2.34022e-05	0.000442133
AT3G63240	278.725	0.841787	0.153161	5.49608	3.88316e-08	2.09149e-06
AT3G63420	381.137	0.680478	0.160683	4.23491	2.28645e-05	0.000433461
AT3G63440	166.337	1.00546	0.191988	5.2371	1.63119e-07	7.14383e-06
AT3G63445	226.588	0.632948	0.125507	5.04314	4.57946e-07	1.68416e-05
AT3G63460	1927.75	0.356401	0.0953379	3.73829	0.000185277	0.00236881
AT4G00150	399.538	-0.734707	0.166604	-4.40991	1.03413e-05	0.000224222
AT4G00165	399.752	-1.1304	0.174459	-6.47947	9.20456e-11	1.07284e-08
AT4G00230	157.828	0.795286	0.177494	4.48063	7.44239e-06	0.000169543
AT4G00270	364.434	0.490587	0.0922442	5.31835	1.04715e-07	5.00384e-06
AT4G00355	573.994	0.441134	0.110835	3.98011	6.8882e-05	0.00105522
AT4G00390	17.9517	-1.52352	0.390192	-3.90455	9.44027e-05	0.00136457
AT4G00480	199.342	0.586899	0.149084	3.93669	8.26135e-05	0.00122634
AT4G00490	432.305	-0.611135	0.145392	-4.20337	2.62975e-05	0.000486813
AT4G00590	142.5	0.47504	0.110221	4.30989	1.63335e-05	0.00032562
AT4G00710	1520.14	0.723256	0.108863	6.64372	3.05869e-11	4.13374e-09
AT4G00720	1872.1	-0.35662	0.102331	-3.48497	0.0004922	0.00511205
AT4G00740	931.956	0.422595	0.0961874	4.39346	1.11562e-05	0.000237449
AT4G00750	539.21	-0.823317	0.147487	-5.58229	2.3737e-08	1.36886e-06
AT4G00895	1007.43	-0.496911	0.130623	-3.80415	0.000142291	0.00189284
AT4G01000	1412.14	0.322861	0.0906481	3.5617	0.000368463	0.00404832
AT4G01010	128.863	-1.01396	0.309899	-3.27189	0.00106831	0.00942859
AT4G01070	588.903	-1.28023	0.154019	-8.31215	9.39806e-17	1.03515e-13
AT4G01080	77.8709	-1.42285	0.36618	-3.88566	0.000102054	0.00144961
AT4G01090	303.059	-0.831514	0.121037	-6.86992	6.42386e-12	1.08855e-09
AT4G01250	184.434	-0.748381	0.169036	-4.42734	9.54003e-06	0.000210157
AT4G01330	932.811	-0.60337	0.153656	-3.92675	8.61007e-05	0.00126701
AT4G01395	910.241	0.389287	0.10717	3.63241	0.000280784	0.00329185
AT4G01575	123.875	-1.19189	0.226317	-5.26646	1.39076e-07	6.25245e-06
AT4G01750	171.181	0.817206	0.20626	3.96202	7.4318e-05	0.00112365
AT4G01950	1054.48	-2.18992	0.294343	-7.44002	1.00667e-13	3.03779e-11
AT4G02030	342.952	0.576494	0.143188	4.02612	5.6705e-05	0.000900616
AT4G02075	55.7126	-1.37281	0.23984	-5.72387	1.04126e-08	6.55369e-07
AT4G02170	46.642	-2.45211	0.482323	-5.08396	3.6964e-07	1.39193e-05
AT4G02200	310.028	-0.928419	0.235835	-3.93674	8.25973e-05	0.00122634
AT4G02260	898.327	-0.496064	0.134448	-3.68964	0.000224574	0.00276827
AT4G02330	303.429	-1.87429	0.283863	-6.60281	4.03426e-11	5.16691e-09
AT4G02410	90.4965	-1.94169	0.403166	-4.8161	1.46389e-06	4.41149e-05
AT4G02420	146.031	-1.21161	0.311003	-3.89583	9.78642e-05	0.00140355
AT4G02480	2409.79	0.197289	0.0602259	3.27581	0.00105358	0.00933972
AT4G02510	5086.26	-0.335385	0.102618	-3.26828	0.00108202	0.00952671
AT4G02590	524.273	0.524024	0.153447	3.41502	0.000637766	0.00622755
AT4G02630	202.194	-1.15105	0.157475	-7.30944	2.6826e-13	7.11987e-11
AT4G02680	1273.98	0.395759	0.0911125	4.34363	1.4015e-05	0.000286664
AT4G02715	674.028	0.47393	0.110254	4.29851	1.71948e-05	0.000339108
AT4G02890	2583.24	0.364805	0.065112	5.60272	2.11012e-08	1.22973e-06
AT4G03140	314.239	0.438142	0.121389	3.6094	0.000306902	0.00352122
AT4G03200	503.733	-0.479243	0.125813	-3.80916	0.000139442	0.00186393
AT4G03410	269.116	0.37214	0.101133	3.67971	0.000233501	0.0028529
AT4G03415	660.673	0.495069	0.147144	3.36453	0.000766744	0.0072213
AT4G03420	146.778	0.68568	0.198943	3.44661	0.000567663	0.00569961
AT4G03430	900.715	0.376103	0.0805722	4.66791	3.04284e-06	8.14468e-05
AT4G03440	83.0339	0.561554	0.158619	3.54027	0.000399714	0.0043248
AT4G03550	1231.33	0.332143	0.072088	4.60747	4.07607e-06	0.000102653
AT4G03595	216.072	-0.583587	0.179409	-3.25283	0.00114261	0.00992135
AT4G03725	45.1727	-1.45312	0.400851	-3.62508	0.000288871	0.00335984
AT4G03895	45.2963	-2.32909	0.427362	-5.44992	5.03936e-08	2.64945e-06
AT4G04570	875.55	-1.14519	0.245458	-4.66552	3.07834e-06	8.20977e-05
AT4G04810	27.9173	-0.762335	0.21557	-3.53637	0.00040567	0.00438064
AT4G04960	398.881	-1.09111	0.177241	-6.15606	7.45781e-10	6.65134e-08
AT4G05050	4698.21	-0.330546	0.0693214	-4.76831	1.8578e-06	5.41342e-05
AT4G05120	141.38	0.645454	0.166139	3.88502	0.000102321	0.00145233
AT4G05320	19376.3	0.688955	0.114002	6.04335	1.50951e-09	1.21361e-07
AT4G05690	376.367	-1.16474	0.293731	-3.96533	7.32948e-05	0.00111276
AT4G05775	61.1864	1.09097	0.266562	4.09277	4.26252e-05	0.000717334
AT4G06665	346.118	-1.31513	0.400759	-3.28161	0.00103218	0.00917957
AT4G06746	13.6804	1.92501	0.483321	3.98287	6.80872e-05	0.00104449
AT4G06985	156.338	-0.739595	0.206159	-3.5875	0.00033386	0.00376239
AT4G07190	565.356	-0.937956	0.259773	-3.61068	0.0003054	0.00350764
AT4G08035	531.368	0.307325	0.0906668	3.38961	0.000699916	0.00670721
AT4G08040	68.0008	-2.39579	0.468265	-5.1163	3.11586e-07	1.22351e-05
AT4G08170	234.059	0.719108	0.14325	5.01996	5.16824e-07	1.84524e-05
AT4G08220	186.436	0.478517	0.129697	3.68951	0.000224689	0.00276827
AT4G08245	45.9466	-1.44418	0.399317	-3.61663	0.00029846	0.0034459
AT4G08460	977.951	0.253048	0.0738431	3.42683	0.000610673	0.00602982
AT4G08500	874.534	-0.841311	0.188524	-4.46261	8.09672e-06	0.000181632
AT4G08555	23.7955	-1.77934	0.439497	-4.04857	5.15307e-05	0.0008315
AT4G08870	1621.45	-0.885815	0.198959	-4.45224	8.49785e-06	0.000189473
AT4G08925	246.338	-0.614651	0.185148	-3.31979	0.000900851	0.00824464
AT4G08930	648.942	-0.513602	0.151149	-3.39799	0.000678828	0.00653294
AT4G08950	12015.9	-2.17575	0.289986	-7.50296	6.23939e-14	2.05902e-11
AT4G09030	710.006	-1.00013	0.241871	-4.13495	3.5503e-05	0.000613436
AT4G09570	663.231	-0.480431	0.132905	-3.61485	0.000300525	0.00346611
AT4G09640	454.252	-0.535873	0.116132	-4.61432	3.94375e-06	0.000100089
AT4G09650	12350.7	-0.70193	0.194358	-3.61153	0.000304394	0.00350516
AT4G09750	215.184	-0.767776	0.195351	-3.93025	8.48592e-05	0.00125357
AT4G09785	330.074	-0.900298	0.267676	-3.36339	0.000769907	0.0072418
AT4G09975	116.016	-1.28768	0.301216	-4.27494	1.91189e-05	0.000372065
AT4G10120	824.672	-1.29075	0.26716	-4.83137	1.35597e-06	4.15448e-05
AT4G10770	349.263	-0.768981	0.139762	-5.50209	3.75324e-08	2.04149e-06
AT4G10840	1898.22	0.596843	0.135113	4.41737	9.99076e-06	0.000217907
AT4G11010	2346.75	-0.373857	0.0967939	-3.8624	0.00011228	0.00156149
AT4G11090	171.335	0.497932	0.153191	3.25041	0.0011524	0.00999068
AT4G11270	419.103	0.300858	0.0840481	3.57959	0.000344131	0.00384349
AT4G11280	243.454	-2.02217	0.344256	-5.87401	4.2537e-09	3.0306e-07
AT4G11300	110.982	-0.908445	0.246572	-3.6843	0.000229335	0.0028098
AT4G11330	216.443	-0.550062	0.160795	-3.42089	0.000624163	0.00611641
AT4G11370	8.12498	-1.5406	0.451924	-3.40899	0.00065205	0.00632219
AT4G11500	14.9002	1.76387	0.494924	3.56392	0.000365355	0.00402823
AT4G11550	24.459	0.900962	0.267503	3.36804	0.000757043	0.0071452
AT4G11830	1569.81	0.303476	0.0847419	3.58118	0.000342052	0.00382879
AT4G11920	119.281	0.685765	0.16641	4.12094	3.77326e-05	0.000646354
AT4G11950	8.03446	1.82489	0.53223	3.42876	0.000606335	0.00599236
AT4G12000	115.635	-1.25165	0.189064	-6.62021	3.58686e-11	4.67544e-09
AT4G12250	142.465	-0.411511	0.118863	-3.46206	0.000536054	0.00544935
AT4G12300	174.557	0.988704	0.197387	5.00895	5.47276e-07	1.93825e-05
AT4G12640	406.557	0.332388	0.0690295	4.81516	1.4708e-06	4.42023e-05
AT4G12720	2117.24	-1.37724	0.193388	-7.12164	1.06653e-12	2.39222e-10
AT4G12780	849.852	0.392272	0.0967416	4.05484	5.01679e-05	0.000815486
AT4G12790	977.623	-0.266601	0.0797065	-3.34479	0.000823459	0.00766214
AT4G12970	295.316	-0.669268	0.176569	-3.7904	0.000150403	0.00197686
AT4G12980	424.446	-0.71684	0.202575	-3.53864	0.000402193	0.00434949
AT4G13010	1543.47	-0.451916	0.128291	-3.52259	0.000427358	0.00456117
AT4G13020	494.958	-0.402775	0.105474	-3.81871	0.000134151	0.00180306
AT4G13180	1011.34	-0.420063	0.124207	-3.38195	0.000719723	0.00685464
AT4G13260	25.446	1.39242	0.359166	3.87682	0.000105829	0.00149061
AT4G13340	10042.5	-0.939201	0.147928	-6.34906	2.16641e-10	2.17917e-08
AT4G13390	67.9115	-3.77157	0.957103	-3.94061	8.12743e-05	0.00121377
AT4G13395	28.1952	-2.63611	0.511294	-5.15576	2.52608e-07	1.02859e-05
AT4G13660	193.778	-0.879743	0.255267	-3.44637	0.000568175	0.00569961
AT4G13670	1361.87	-0.299682	0.090383	-3.31569	0.000914179	0.00835621
AT4G13980	134.294	0.525639	0.160126	3.28266	0.00102832	0.00915636
AT4G14020	297.804	-0.718597	0.182447	-3.93866	8.19386e-05	0.00122095
AT4G14030	2781.86	-0.382843	0.0999321	-3.83103	0.000127609	0.00173418
AT4G14090	303.108	-0.995809	0.297532	-3.3469	0.000817206	0.00762471
AT4G14270	339.094	0.891712	0.257102	3.46832	0.000523725	0.00536113
AT4G14340	298.402	0.512258	0.0944707	5.4224	5.88043e-08	3.04084e-06
AT4G14350	644.83	-0.376438	0.113262	-3.3236	0.00088864	0.0081566
AT4G14465	253.146	1.21859	0.294127	4.14309	3.42652e-05	0.000600022
AT4G14548	267.256	0.906262	0.197665	4.58483	4.54365e-06	0.00011196
AT4G14620	131.834	0.718896	0.213579	3.36595	0.000762816	0.00719353
AT4G14680	706.705	0.906131	0.226163	4.00654	6.16152e-05	0.000964692
AT4G14880	3403.93	-0.366481	0.0917261	-3.99538	6.45905e-05	0.000998196
AT4G14890	1520.62	-0.474206	0.132274	-3.58502	0.000337054	0.00378246
AT4G14920	505.485	0.420212	0.0912886	4.60311	4.16228e-06	0.000104313
AT4G14930	415.398	-0.375557	0.112744	-3.33107	0.000865139	0.0079808
AT4G14950	255.375	0.360637	0.109979	3.27914	0.00104123	0.00925261
AT4G15070	55.115	0.846426	0.206318	4.10254	4.08638e-05	0.000690328
AT4G15233	157.041	1.23158	0.331253	3.71795	0.000200847	0.00252538
AT4G15240	187.737	0.853099	0.161327	5.28802	1.2365e-07	5.69851e-06
AT4G15430	263.825	0.60035	0.145882	4.11532	3.86647e-05	0.000659244
AT4G15545	3968.56	-0.464794	0.14203	-3.27249	0.00106603	0.00941518
AT4G15550	1265.42	-0.846824	0.196235	-4.31537	1.59339e-05	0.000318808
AT4G15610	168.267	-1.0507	0.194817	-5.39324	6.91992e-08	3.47241e-06
AT4G15800	1769.18	-1.35341	0.186341	-7.26307	3.78395e-13	9.16006e-11
AT4G15920	375.521	0.852394	0.251031	3.39557	0.000684859	0.00658426
AT4G16070	181.095	0.604015	0.144022	4.19391	2.74192e-05	0.000502929
AT4G16250	208.231	0.622903	0.153573	4.05607	4.99046e-05	0.000811926
AT4G16410	2124.2	-0.342908	0.104663	-3.27632	0.00105169	0.00932679
AT4G16447	34.004	1.23351	0.302284	4.08061	4.49174e-05	0.000749611
AT4G16490	1761.92	0.522976	0.113877	4.59245	4.38066e-06	0.000108673
AT4G16563	605.224	-1.53018	0.246154	-6.21637	5.08787e-10	4.78977e-08
AT4G16780	145.115	-0.520446	0.156411	-3.32742	0.000876533	0.00806564
AT4G16840	103.033	0.513356	0.124655	4.1182	3.81848e-05	0.000652578
AT4G16860	359.315	-0.8675	0.244449	-3.5488	0.000386994	0.00420784
AT4G16890	1306.54	-0.753003	0.186445	-4.03874	5.37392e-05	0.00085971
AT4G16950	782.206	-0.660959	0.185543	-3.5623	0.00036762	0.00404107
AT4G16980	5484.46	-0.68282	0.194067	-3.51847	0.000434044	0.00461465
AT4G17080	521.077	0.956818	0.142184	6.72942	1.7034e-11	2.51841e-09
AT4G17090	3738.19	-1.03998	0.247241	-4.20634	2.59536e-05	0.000482068
AT4G17150	557.103	0.465691	0.0910061	5.11715	3.10193e-07	1.22241e-05
AT4G17230	627.469	-1.15396	0.205696	-5.61003	2.02289e-08	1.18517e-06
AT4G17250	181.942	-0.984766	0.221964	-4.43659	9.13945e-06	0.000202141
AT4G17340	519.476	-0.507694	0.151696	-3.34679	0.000817539	0.00762471
AT4G17490	293.56	-2.71311	0.395145	-6.8661	6.59817e-12	1.10955e-09
AT4G17615	234.906	-0.569151	0.143238	-3.97347	7.0834e-05	0.00108211
AT4G17870	3829.41	0.882463	0.20369	4.33239	1.47497e-05	0.000299466
AT4G17880	289.588	0.632417	0.139731	4.52598	6.01166e-06	0.000142246
AT4G17890	436.801	0.453605	0.109571	4.13982	3.47572e-05	0.000605293
AT4G17960	146.489	0.414229	0.112786	3.6727	0.000240005	0.00291705
AT4G18010	3692.08	-1.91597	0.33061	-5.79527	6.82103e-09	4.51233e-07
AT4G18760	463.821	-0.401386	0.123259	-3.25644	0.0011282	0.00982808
AT4G18810	1464.06	-0.57561	0.161925	-3.55478	0.00037829	0.00413156
AT4G18820	474.402	0.506806	0.119752	4.23213	2.31491e-05	0.00043848
AT4G18880	138.005	-1.52856	0.249835	-6.11829	9.45859e-10	8.0761e-08
AT4G18950	603.325	-0.925865	0.227984	-4.06109	4.88432e-05	0.000799381
AT4G19090	60.9803	0.532286	0.163427	3.25702	0.00112588	0.00982808
AT4G19180	282.591	0.607473	0.144775	4.19599	2.71678e-05	0.000499649
AT4G19230	198.106	-1.89366	0.320957	-5.90005	3.63391e-09	2.63327e-07
AT4G19380	186.448	1.24404	0.194921	6.38226	1.74493e-10	1.84628e-08
AT4G19410	2845.09	0.752864	0.132237	5.69331	1.24603e-08	7.77585e-07
AT4G19420	597.989	1.0518	0.233982	4.49521	6.95005e-06	0.000160822
AT4G19490	683.852	0.354214	0.07982	4.43765	9.09445e-06	0.000201348
AT4G19680	10.9834	-3.82502	1.15011	-3.32577	0.000881748	0.00810174
AT4G19700	146.082	0.833861	0.215274	3.87348	0.000107292	0.00150826
AT4G19820	34.3039	1.44088	0.36145	3.9864	6.70834e-05	0.00102981
AT4G19860	671.497	0.466058	0.121999	3.82017	0.000133362	0.00179684
AT4G19960	421.513	-1.37747	0.316071	-4.35809	1.31201e-05	0.00027215
AT4G19975	12.7313	-2.01114	0.616722	-3.26102	0.00111014	0.0097276
AT4G20170	955.928	-0.76397	0.185303	-4.12282	3.74259e-05	0.000641599
AT4G20820	64.1248	-0.890721	0.24929	-3.57302	0.000352883	0.00392015
AT4G20830	1079.79	-0.926233	0.22397	-4.13552	3.54151e-05	0.000612851
AT4G20835	296.068	-1.02524	0.255824	-4.00761	6.13351e-05	0.000962358
AT4G20860	350.533	-1.38694	0.25595	-5.4188	6.00018e-08	3.08827e-06
AT4G21180	591.945	-0.528892	0.105087	-5.03289	4.83148e-07	1.75054e-05
AT4G21400	964.267	0.646392	0.189319	3.4143	0.000639453	0.00623626
AT4G21410	1348.11	0.687788	0.144383	4.76364	1.9013e-06	5.51101e-05
AT4G21445	179.97	-0.943115	0.235812	-3.99944	6.34912e-05	0.000986353
AT4G21510	136.863	0.694741	0.204197	3.4023	0.000668207	0.00645405
AT4G21570	813.434	-0.501872	0.12135	-4.13576	3.53787e-05	0.000612702
AT4G21660	1880.5	0.220458	0.054396	4.05283	5.06019e-05	0.000820242
AT4G21740	299.225	-1.26378	0.179044	-7.05849	1.68322e-12	3.4333e-10
AT4G21750	1191.89	0.484997	0.102976	4.7098	2.47961e-06	6.81089e-05
AT4G21860	2574.83	-0.284666	0.0762897	-3.73138	0.000190437	0.00242353
AT4G21870	10760.1	1.47798	0.259894	5.68688	1.29383e-08	8.05134e-07
AT4G21890	164.337	0.80036	0.182271	4.39105	1.12805e-05	0.000239188
AT4G21940	55.8719	-0.866333	0.232866	-3.7203	0.000198985	0.00251057
AT4G22010	2106.52	-0.423992	0.109347	-3.87748	0.000105545	0.00148755
AT4G22070	19.1856	-2.07294	0.477965	-4.33701	1.44435e-05	0.000294063
AT4G22220	1444.53	-0.307305	0.0652261	-4.71138	2.4604e-06	6.80553e-05
AT4G22690	504.855	-0.80669	0.169083	-4.77098	1.83335e-06	5.35633e-05
AT4G22755	81.0829	-0.930819	0.276556	-3.36575	0.000763345	0.00719544
AT4G22780	201.612	-0.728655	0.171529	-4.248	2.15688e-05	0.000413165
AT4G22790	19.1025	1.18786	0.344428	3.4488	0.000563082	0.00567435
AT4G22890	4873.58	-0.636634	0.187454	-3.39622	0.000683238	0.00657251
AT4G22930	523.042	-0.430792	0.102727	-4.19357	2.746e-05	0.000502976
AT4G23010	401.619	-0.611961	0.174036	-3.51628	0.000437641	0.00464631
AT4G23015	129.711	-0.825587	0.253322	-3.25904	0.00111791	0.00977237
AT4G23030	108.128	1.01095	0.293518	3.44425	0.00057264	0.00573395
AT4G23180	634.585	-1.91408	0.272271	-7.03005	2.06458e-12	4.09735e-10
AT4G23190	131.552	-1.26667	0.262311	-4.82891	1.37285e-06	4.17715e-05
AT4G23600	439.258	-1.31333	0.316699	-4.14696	3.36924e-05	0.000592819
AT4G23680	2105.84	-0.756903	0.220657	-3.43022	0.000603098	0.00597376
AT4G23840	181.683	0.476111	0.146364	3.25293	0.00114223	0.00992135
AT4G23870	181.642	-1.71632	0.334021	-5.13837	2.77128e-07	1.11199e-05
AT4G23890	1031.16	-0.749492	0.151545	-4.94566	7.58868e-07	2.57186e-05
AT4G24160	769.249	-1.39555	0.186988	-7.46328	8.43969e-14	2.69446e-11
AT4G24380	296.506	-1.85772	0.376135	-4.93896	7.85396e-07	2.64954e-05
AT4G24510	617.673	0.637332	0.161465	3.94719	7.90741e-05	0.00118418
AT4G24560	412.264	0.467247	0.094649	4.93663	7.94851e-07	2.67325e-05
AT4G24570	1272.21	-3.11945	0.415669	-7.50464	6.1597e-14	2.05902e-11
AT4G24620	1462.51	-0.377087	0.0998377	-3.777	0.000158726	0.00206409
AT4G24780	565.696	0.890401	0.240283	3.70564	0.000210862	0.0026273
AT4G24800	961.238	0.436945	0.122544	3.5656	0.000363019	0.00401453
AT4G24840	629.553	0.508024	0.120367	4.22061	2.43639e-05	0.000456776
AT4G24990	508.098	0.496169	0.122374	4.05452	5.02376e-05	0.000815537
AT4G25390	221.6	-0.847924	0.194974	-4.3489	1.36823e-05	0.000281688
AT4G25450	798.113	-0.46472	0.134122	-3.46491	0.000530411	0.00541004
AT4G25470	92.4584	-3.95144	0.833616	-4.74012	2.13593e-06	6.07127e-05
AT4G25640	1156.56	-0.608051	0.126013	-4.82532	1.39779e-06	4.23549e-05
AT4G25670	753.529	-0.498299	0.124048	-4.017	5.89447e-05	0.000931487
AT4G25680	536.06	0.37585	0.0865614	4.34201	1.41184e-05	0.000288511
AT4G25760	68.2669	1.13934	0.325757	3.4975	0.000469643	0.00492891
AT4G25780	275.49	-0.649837	0.174865	-3.71622	0.000202226	0.00253947
AT4G25810	1078.45	-1.85493	0.33423	-5.54988	2.85869e-08	1.60648e-06
AT4G25870	372.18	0.384473	0.107559	3.57453	0.000350857	0.00390355
AT4G25910	534.66	-0.448923	0.124926	-3.59352	0.000326239	0.00370449
AT4G25990	1165.97	0.897936	0.169005	5.31306	1.07797e-07	5.12886e-06
AT4G26130	982.094	0.866586	0.160636	5.3947	6.86363e-08	3.45993e-06
AT4G26200	32.0108	-1.943	0.563299	-3.44933	0.000561984	0.00567107
AT4G26220	37.035	-1.5049	0.419975	-3.5833	0.000339284	0.00379974
AT4G26400	607.669	-0.560333	0.137632	-4.07123	4.67648e-05	0.000773409
AT4G26500	446.315	-0.481849	0.118564	-4.06405	4.8229e-05	0.000791092
AT4G26540	984.769	0.669435	0.164454	4.07065	4.68827e-05	0.000774778
AT4G26542	428.385	0.753885	0.126289	5.9695	2.37982e-09	1.85247e-07
AT4G26650	1244.59	0.360891	0.0863246	4.18063	2.907e-05	0.000527933
AT4G26690	2998.55	-0.608601	0.160319	-3.79619	0.000146937	0.00193709
AT4G26700	1000.89	-0.467108	0.130164	-3.58861	0.000332443	0.0037519
AT4G26850	4537.54	-1.04863	0.252465	-4.15356	3.27345e-05	0.000578531
AT4G27050	346.061	0.629405	0.135865	4.63258	3.6114e-06	9.29386e-05
AT4G27060	419.367	0.458899	0.134311	3.41669	0.000633882	0.00619786
AT4G27100	413.607	-0.715505	0.176009	-4.06516	4.79995e-05	0.000788502
AT4G27240	167.264	0.669372	0.140728	4.75649	1.96983e-06	5.69467e-05
AT4G27280	2242.44	-3.65205	0.514016	-7.10494	1.20374e-12	2.58503e-10
AT4G27350	1236.05	-1.19207	0.23352	-5.10477	3.31198e-07	1.27999e-05
AT4G27360	61.0223	-2.02346	0.505299	-4.00449	6.21526e-05	0.000969796
AT4G27410	294.22	-2.09604	0.31523	-6.64922	2.94653e-11	4.05683e-09
AT4G27450	267.581	1.04654	0.203471	5.14345	2.69735e-07	1.08722e-05
AT4G27460	36.5002	2.02742	0.505327	4.01209	6.01834e-05	0.000947662
AT4G27520	5072.04	-0.802006	0.163052	-4.91871	8.71157e-07	2.89017e-05
AT4G27652	164.741	-1.91568	0.435097	-4.40289	1.06818e-05	0.000228678
AT4G27654	24.2396	-3.83787	0.789628	-4.86035	1.17178e-06	3.68235e-05
AT4G27657	99.8072	-1.55843	0.30808	-5.05851	4.22538e-07	1.57764e-05
AT4G27700	1898.49	-0.389868	0.116958	-3.3334	0.00085791	0.00792739
AT4G27730	554.122	2.30409	0.242481	9.50213	2.05636e-21	5.66245e-18
AT4G27840	139.615	0.96429	0.200682	4.80506	1.54709e-06	4.61799e-05
AT4G27900	552.982	1.40611	0.217409	6.46759	9.95764e-11	1.14571e-08
AT4G27940	263.759	-0.587764	0.1213	-4.84555	1.2626e-06	3.91745e-05
AT4G27950	77.1932	1.00901	0.28789	3.50483	0.000456893	0.00481574
AT4G27970	198.202	1.79783	0.392414	4.58147	4.61718e-06	0.000113518
AT4G28030	1107.54	-0.496633	0.140418	-3.53681	0.000404989	0.00437543
AT4G28085	101.518	-0.9259	0.22941	-4.036	5.43695e-05	0.000868532
AT4G28400	642.569	-0.517219	0.101486	-5.09648	3.46034e-07	1.3257e-05
AT4G28630	341.735	0.591513	0.142446	4.15254	3.288e-05	0.000579915
AT4G28755	20899.8	-0.676472	0.207255	-3.26396	0.00109866	0.00965006
AT4G28850	9.50388	-5.65094	1.17994	-4.78917	1.67477e-06	4.95214e-05
AT4G28900	77.4219	-1.12469	0.265099	-4.24253	2.21016e-05	0.000421172
AT4G29150	153.141	0.528217	0.160859	3.28374	0.00102441	0.00913265
AT4G29190	184.614	0.634587	0.179762	3.53015	0.00041532	0.00446951
AT4G29440	187.952	-0.759529	0.114369	-6.64103	3.11493e-11	4.18407e-09
AT4G29780	1100.95	-3.82547	0.564596	-6.77559	1.23899e-11	1.92209e-09
AT4G29905	1174.14	-0.94639	0.184454	-5.13077	2.88557e-07	1.15365e-05
AT4G30020	907.368	-0.430631	0.0996652	-4.32078	1.55478e-05	0.000312218
AT4G30060	388.239	0.49498	0.130226	3.80092	0.00014416	0.00191078
AT4G30080	213.911	0.600941	0.136902	4.38957	1.13574e-05	0.000240107
AT4G30250	144.89	1.21531	0.284923	4.26538	1.99562e-05	0.000386646
AT4G30270	1018.27	-0.957064	0.270518	-3.53789	0.00040334	0.00435975
AT4G30280	1380.64	-2.1809	0.507124	-4.30051	1.70402e-05	0.000336965
AT4G30290	1709.03	-2.07088	0.482835	-4.28901	1.79474e-05	0.000351599
AT4G30340	512.498	0.548905	0.137041	4.0054	6.19131e-05	0.000968667
AT4G30440	5720.06	-1.24397	0.162097	-7.67423	1.66417e-14	7.33201e-12
AT4G30470	730.104	-0.68848	0.195476	-3.52207	0.000428187	0.00456781
AT4G30850	240.769	-0.460777	0.0982322	-4.69069	2.72286e-06	7.40518e-05
AT4G30975	32.8135	1.10276	0.275758	3.99901	6.36087e-05	0.000987481
AT4G31480	1495.39	0.352587	0.079079	4.45866	8.24725e-06	0.000184445
AT4G31490	1086.48	0.312122	0.0908887	3.43411	0.000594505	0.00590724
AT4G31510	178.343	-0.65152	0.179074	-3.63826	0.000274483	0.00324388
AT4G31530	886.367	-0.407728	0.112479	-3.62492	0.000289047	0.00336011
AT4G31540	295.153	-0.672601	0.144321	-4.66045	3.15525e-06	8.39456e-05
AT4G31550	349.453	-1.55204	0.288498	-5.37974	7.45919e-08	3.71072e-06
AT4G31590	776.157	0.449538	0.0689298	6.52168	6.95244e-11	8.55616e-09
AT4G31615	27.9463	1.13768	0.332064	3.42608	0.000612361	0.00604378
AT4G31620	43.4417	1.56399	0.400034	3.90964	9.2434e-05	0.00134227
AT4G31800	4008.43	-0.915245	0.259539	-3.52642	0.000421213	0.00451528
AT4G31820	797.807	0.624978	0.116488	5.36518	8.08684e-08	3.95878e-06
AT4G32020	5783.7	-0.480856	0.138077	-3.48253	0.000496707	0.00514109
AT4G32060	3130.77	-0.507339	0.118446	-4.28328	1.84159e-05	0.000359967
AT4G32070	600.252	-0.282731	0.0839378	-3.36834	0.000756215	0.00714045
AT4G32140	490.217	0.443959	0.113766	3.90238	9.52508e-05	0.00137232
AT4G32280	31.0723	2.68286	0.421754	6.36118	2.0021e-10	2.07062e-08
AT4G32410	6703.1	0.541027	0.111971	4.83183	1.35284e-06	4.15067e-05
AT4G32480	885.062	-1.19957	0.180463	-6.64717	2.98779e-11	4.08808e-09
AT4G32750	148.006	0.478723	0.105528	4.53646	5.72061e-06	0.00013609
AT4G32770	321.536	-0.843752	0.225034	-3.74944	0.000177233	0.00227654
AT4G32800	302.591	-1.98435	0.283455	-7.00061	2.54848e-12	4.98579e-10
AT4G33050	460.572	-1.55799	0.268815	-5.79578	6.80026e-09	4.51214e-07
AT4G33110	1055.93	-0.394066	0.120491	-3.27049	0.0010736	0.00946768
AT4G33210	593.03	0.346112	0.0999284	3.4636	0.000532999	0.0054258
AT4G33220	582.332	0.512133	0.15444	3.31607	0.000912932	0.00834993
AT4G33300	947.617	-0.807243	0.188225	-4.2887	1.79718e-05	0.000351599
AT4G33440	190.413	-1.01521	0.216829	-4.6821	2.8395e-06	7.675e-05
AT4G33510	2221.7	-0.455603	0.129634	-3.51453	0.000440531	0.00467459
AT4G33660	201.849	-1.02425	0.192872	-5.3105	1.09324e-07	5.19032e-06
AT4G33920	832.421	-1.8208	0.263193	-6.91811	4.57715e-12	8.0664e-10
AT4G33940	519.953	-0.933924	0.146962	-6.35487	2.08603e-10	2.13736e-08
AT4G34050	2225.91	-0.676168	0.114298	-5.91584	3.30195e-09	2.43674e-07
AT4G34100	1501.85	0.216916	0.0616439	3.51886	0.000433401	0.0046145
AT4G34120	1267.68	-0.349293	0.103535	-3.37366	0.000741757	0.00701376
AT4G34138	358.98	-0.506614	0.12095	-4.18862	2.80658e-05	0.000511805
AT4G34150	3954.09	-2.0158	0.246412	-8.1806	2.82425e-16	2.70502e-13
AT4G34240	990.007	-0.48557	0.133741	-3.63066	0.000282693	0.00331247
AT4G34390	513.628	-1.47052	0.215073	-6.83731	8.06945e-12	1.30707e-09
AT4G34420	63.9283	-0.731762	0.21292	-3.4368	0.000588637	0.0058648
AT4G34480	817.278	-0.774515	0.127445	-6.07727	1.22244e-09	1.02004e-07
AT4G34720	2483.23	-0.294654	0.0821084	-3.5886	0.000332458	0.0037519
AT4G34770	142.944	0.955929	0.277383	3.44624	0.000568442	0.00569968
AT4G34920	447.957	0.409678	0.104315	3.9273	8.59043e-05	0.00126496
AT4G34970	118.86	1.11312	0.274312	4.05786	4.95237e-05	0.000807519
AT4G35060	45.4036	-1.63285	0.353912	-4.61371	3.95547e-06	0.000100269
AT4G35090	10380.8	-0.785549	0.212076	-3.70409	0.000212152	0.00263741
AT4G35110	129.988	-0.710497	0.145454	-4.88468	1.03598e-06	3.34138e-05
AT4G35320	724.045	-1.11478	0.219249	-5.08454	3.68511e-07	1.39006e-05
AT4G35335	360.444	0.331827	0.097739	3.39503	0.000686213	0.00659249
AT4G35470	987.361	-0.934161	0.212001	-4.40641	1.05098e-05	0.000226537
AT4G35783	32.2628	-1.85856	0.301841	-6.15739	7.39539e-10	6.62248e-08
AT4G35785	810.538	0.387662	0.112404	3.44883	0.000563025	0.00567435
AT4G35985	74.8815	-0.852728	0.234695	-3.63334	0.000279773	0.00328431
AT4G36040	2206.82	1.1081	0.303387	3.65241	0.00025979	0.00310858
AT4G36090	251.117	0.413733	0.0849486	4.87039	1.11376e-06	3.55488e-05
AT4G36110	23.7825	1.72361	0.39371	4.37786	1.19852e-05	0.000251211
AT4G36190	606.42	-0.367317	0.110289	-3.33049	0.000866944	0.00799075
AT4G36220	846.035	-0.561934	0.121657	-4.619	3.85592e-06	9.83126e-05
AT4G36500	306.324	-0.707539	0.151532	-4.66924	3.02323e-06	8.10203e-05
AT4G36540	497.835	0.545479	0.146007	3.73598	0.000186987	0.0023879
AT4G36550	94.0094	-0.921017	0.226182	-4.07202	4.66064e-05	0.000771949
AT4G36640	234.42	-0.558323	0.162086	-3.44462	0.000571872	0.00572887
AT4G36670	47.8366	1.16174	0.274256	4.23599	2.2755e-05	0.000431758
AT4G36690	2383.86	0.246309	0.0599455	4.10888	3.97576e-05	0.000674227
AT4G36790	135.72	0.714973	0.157244	4.54689	5.44435e-06	0.000130789
AT4G36840	205.532	0.659802	0.178423	3.69796	0.000217336	0.00269578
AT4G36900	170.12	0.71173	0.17087	4.16533	3.10906e-05	0.000558642
AT4G36920	598.856	0.771585	0.174634	4.41829	9.94849e-06	0.0002172
AT4G37000	445.892	-0.402592	0.115689	-3.47994	0.000501529	0.0051814
AT4G37180	318.326	-0.788226	0.141167	-5.58365	2.3552e-08	1.36175e-06
AT4G37240	481.581	-1.3685	0.185286	-7.38587	1.51456e-13	4.33302e-11
AT4G37260	1240.25	-1.67281	0.216274	-7.73467	1.0367e-14	4.85906e-12
AT4G37310	241.369	-0.953189	0.177973	-5.35582	8.51692e-08	4.13258e-06
AT4G37430	485.691	0.982764	0.200656	4.89776	9.69336e-07	3.15414e-05
AT4G37432	409.59	0.680958	0.187101	3.63951	0.000273155	0.00322992
AT4G37470	341.412	-0.839806	0.173572	-4.83838	1.30899e-06	4.04996e-05
AT4G37540	1108.65	0.576148	0.154478	3.72964	0.000191754	0.00243607
AT4G37550	1077.03	-0.518311	0.12275	-4.22249	2.41616e-05	0.000453756
AT4G37560	310.684	-0.890743	0.192924	-4.61706	3.89215e-06	9.91217e-05
AT4G37580	65.298	1.21378	0.272726	4.45057	8.56436e-06	0.00019057
AT4G37740	273.614	0.733817	0.192533	3.81138	0.000138191	0.0018517
AT4G37750	778.688	0.497398	0.139744	3.55934	0.000371789	0.00407469
AT4G37760	719.694	-0.74093	0.164665	-4.49963	6.80705e-06	0.000158178
AT4G37830	2342.72	-0.18364	0.0551333	-3.33083	0.000865866	0.00798416
AT4G37870	3949.33	1.01704	0.307178	3.31092	0.000929884	0.00846463
AT4G37925	986.161	-0.606003	0.167446	-3.61909	0.000295637	0.00341868
AT4G37980	622.374	-0.567121	0.123333	-4.5983	4.25959e-06	0.00010663
AT4G38200	643.668	0.656661	0.123888	5.30043	1.15531e-07	5.3806e-06
AT4G38220	786.552	-0.406494	0.0958076	-4.24282	2.2073e-05	0.000421172
AT4G38250	791.671	-0.452817	0.0974358	-4.64734	3.36244e-06	8.82345e-05
AT4G38270	371.647	0.392591	0.119207	3.29334	0.000990034	0.00890909
AT4G38400	668.667	-1.29266	0.204806	-6.31166	2.76056e-10	2.70277e-08
AT4G38620	278.269	0.930917	0.21957	4.23973	2.23792e-05	0.000425727
AT4G38700	47.6744	-1.34354	0.192919	-6.96428	3.30092e-12	6.16237e-10
AT4G38820	40.1998	2.14099	0.502502	4.26066	2.03822e-05	0.000393806
AT4G38825	94.4928	2.10985	0.430042	4.90615	9.28837e-07	3.0415e-05
AT4G38840	1157.55	0.846845	0.172612	4.90607	9.29199e-07	3.0415e-05
AT4G38850	26.1493	1.62859	0.375283	4.33963	1.42721e-05	0.000290842
AT4G38860	271.107	1.33743	0.200643	6.66572	2.63374e-11	3.71914e-09
AT4G39040	1437.67	-0.349666	0.10361	-3.37481	0.000738665	0.00700174
AT4G39260	4741.91	0.516993	0.158339	3.26509	0.00109428	0.00961545
AT4G39390	373.781	0.448696	0.125433	3.57718	0.000347323	0.00387205
AT4G39400	2510.77	-0.317227	0.0672527	-4.71695	2.39407e-06	6.65057e-05
AT4G39570	176.034	-0.897419	0.176376	-5.08809	3.61689e-07	1.36901e-05
AT4G39670	16.677	-1.46542	0.400656	-3.65754	0.000254645	0.00305532
AT4G39730	1096.03	-0.651168	0.13825	-4.71009	2.47603e-06	6.81089e-05
AT4G39770	66.3447	-2.24993	0.349629	-6.43519	1.23316e-10	1.35826e-08
AT4G39800	2607.86	-0.913168	0.162685	-5.61312	1.98715e-08	1.17359e-06
AT4G39920	182.522	0.522675	0.137964	3.7885	0.000151563	0.00198618
AT4G39980	1041.18	0.431951	0.129264	3.34163	0.000832883	0.00773507
AT4G39990	853.009	0.343882	0.105582	3.257	0.00112595	0.00982808
AT4G40030	3314.02	-0.23986	0.0625134	-3.83695	0.000124574	0.00170027
AT4G40065	47.2613	0.877486	0.237387	3.69644	0.000218646	0.00270898
AT5G01005	17.0052	-2.02738	0.543214	-3.7322	0.000189817	0.00242005
AT5G01020	1449.79	0.395339	0.0944584	4.18532	2.84759e-05	0.000518246
AT5G01210	717.728	1.33402	0.179024	7.45161	9.22069e-14	2.82115e-11
AT5G01215	397.985	1.10916	0.218011	5.08762	3.62578e-07	1.37002e-05
AT5G01255	171.498	-2.37638	0.518762	-4.58086	4.63058e-06	0.000113593
AT5G01260	186.138	-0.467301	0.138013	-3.38593	0.000709368	0.00677358
AT5G01390	324.528	-0.270355	0.0789626	-3.42383	0.000617449	0.00607255
AT5G01410	3203.86	-0.310642	0.0953849	-3.25672	0.00112708	0.00982808
AT5G01545	358.696	-1.08198	0.322585	-3.3541	0.00079624	0.00745764
AT5G01710	2454.73	-0.618319	0.132419	-4.66942	3.02049e-06	8.10203e-05
AT5G01780	244.425	0.433625	0.122401	3.54266	0.000396115	0.00429218
AT5G01790	58.7056	-0.895763	0.193447	-4.63053	3.64728e-06	9.36432e-05
AT5G01820	898.44	-0.707601	0.186703	-3.78998	0.000150662	0.00197791
AT5G01970	331.108	0.585347	0.126816	4.61571	3.91745e-06	9.96508e-05
AT5G01980	399.262	0.443233	0.134769	3.28884	0.00100601	0.00899043
AT5G02230	651.494	-1.50329	0.235564	-6.38167	1.75166e-10	1.84628e-08
AT5G02290	719.279	-1.08928	0.164421	-6.62497	3.47328e-11	4.55434e-09
AT5G02380	21710.9	-0.498355	0.114705	-4.34467	1.39482e-05	0.000285828
AT5G02430	170.747	1.5407	0.296602	5.19452	2.05243e-07	8.62346e-06
AT5G02560	81.1043	-0.809481	0.204735	-3.95379	7.69239e-05	0.00115669
AT5G02760	839.946	0.985179	0.126499	7.78806	6.8048e-15	3.40689e-12
AT5G02790	1622.77	-0.412847	0.109014	-3.78711	0.000152409	0.00199254
AT5G02850	206.238	0.633666	0.164305	3.85664	0.000114957	0.00159169
AT5G02890	243.871	1.28487	0.174781	7.35133	1.9624e-13	5.40372e-11
AT5G03140	377.241	-0.597328	0.101274	-5.89815	3.6759e-09	2.65496e-07
AT5G03150	309.426	1.14038	0.211979	5.37967	7.46221e-08	3.71072e-06
AT5G03230	96.8077	1.01995	0.308038	3.31111	0.000929266	0.00846437
AT5G03285	24.084	-1.16338	0.334965	-3.47313	0.000514431	0.00528071
AT5G03355	197.456	-1.19739	0.197928	-6.04961	1.45194e-09	1.17161e-07
AT5G03490	200.297	0.605232	0.177265	3.41428	0.000639507	0.00623626
AT5G03720	246.609	-1.3127	0.269612	-4.86884	1.12257e-06	3.56326e-05
AT5G03730	1303.18	0.47282	0.085067	5.55821	2.72557e-08	1.53953e-06
AT5G03880	3550.81	-0.399471	0.122117	-3.27121	0.00107089	0.00944762
AT5G03960	32.2324	-1.02814	0.306197	-3.35775	0.000785786	0.00737024
AT5G03995	103.331	1.09999	0.281906	3.90199	9.54043e-05	0.00137352
AT5G04190	108.1	1.86057	0.294104	6.32623	2.51224e-10	2.50417e-08
AT5G04310	49.1605	2.08604	0.431862	4.83034	1.36299e-06	4.17017e-05
AT5G04670	478.673	0.593933	0.127881	4.64443	3.41021e-06	8.89648e-05
AT5G04720	616.317	-1.24223	0.190776	-6.51143	7.44363e-11	8.96043e-09
AT5G04760	402.336	-0.709639	0.16305	-4.35227	1.34737e-05	0.000277914
AT5G04820	120.158	0.94804	0.191613	4.94767	7.51055e-07	2.55718e-05
AT5G04930	715.799	0.472798	0.0961946	4.91502	8.87737e-07	2.93193e-05
[truncated: 542 more rows]

## Sheet: Table S3
Gene ID	log2FoldChange	padj	Symbol	Gene Model Description
AT2G36720	0.361088	0.00028265		Acyl-CoA N-acyltransferase with RING/FYVE/PHD-type zinc finger domain-containing protein
AT1G05380	0.430277	0.00197166		Acyl-CoA N-acyltransferase with RING/FYVE/PHD-type zinc finger protein
AT4G14920	0.420212	0.000104313		Acyl-CoA N-acyltransferase with RING/FYVE/PHD-type zinc finger protein
AT2G44730	0.499937	0.00204776		Alcohol dehydrogenase transcription factor Myb/SANT-like family protein
AT4G37750	0.497398	0.00407469	ANT	AINTEGUMENTA
AT3G10030	0.380162	0.00159301		aspartate/glutamate/uridylate kinase family protein
AT2G41900	0.713239	1.45936e-08	OXS2	OXIDATIVE STRESS 2
AT2G33310	0.454661	0.000304122	IAA13	Auxin induced gene, IAA13
AT4G02590	0.524024	0.00622755	UNE12	Basic helix loop helix class transcriptional regulator
AT2G42280	1.52881	7.02811e-11		basic helix-loop-helix (bHLH) DNA-binding superfamily protein
AT3G21330	1.02194	0.00242005		basic helix-loop-helix (bHLH) DNA-binding superfamily protein
AT1G68810	0.908484	0.0033468	ABS5	basic helix-loop-helix (bHLH) DNA-binding superfamily protein
AT5G28770	0.771633	0.00300354	BZO2H3	BASIC LEUCINE ZIPPER protein
AT2G01930	0.558541	0.00113662	BCP1	BASIC PENTACYSTEINE1 (BPC1)
AT1G58110	0.538589	2.95154e-07		Basic-leucine zipper (bZIP) transcription factor family protein
AT1G28050	1.04704	1.56857e-07	BBX13	B-box type zinc finger protein with CCT domain-containing protein
AT1G68520	0.730568	0.00201654	BBX14	B-box type zinc finger protein with CCT domain-containing protein
AT2G45160	0.753143	1.15476e-09	HAM1	Belongs to one of the LOM (LOST MERISTEMS) genes
AT3G60630	0.718384	3.21467e-07	HAM2	Belongs to one of the LOM (LOST MERISTEMS) genes
AT3G50750	0.684812	0.000927819	BEH1	BES1/BZR1 homolog 1
AT2G43140	2.69602	1.87322e-05	BHLH129	bHLH129 is a nuclear localized basic helix loop helix protein
AT1G01260	0.452841	0.00028483	BHLH13	bHLH13
AT3G49800	0.399334	0.00193372		BSD domain-containing protein
AT1G03350	0.481916	0.000163457		BSD domain-containing protein
AT1G26300	0.450907	0.00287936		BSD domain-containing protein
AT5G65910	0.505332	0.00537818		BSD domain-containing protein
AT1G10720	0.6134	0.00112344		BSD domain-containing protein
AT5G10970	1.13594	0.000338025		C2H2 and C2HC zinc fingers superfamily protein
AT2G02080	0.342667	0.00150826	IDD4	C2H2 BIRD transcription factor family.
AT4G27900	1.40611	1.14571e-08		CCT motif family protein
AT4G25990	0.897936	5.12886e-06	CIL	chloroplast import apparatus CIA2-like
AT2G46310	0.953419	1.68496e-05	CRF5	CYTOKININ RESPONSE FACTOR 5 (CRF5)
AT2G18300	0.747152	0.0019801	HBI1	DNA-binding bHLH protein
AT1G28310	0.6937	0.000670157		Dof-type zinc finger DNA-binding family protei
AT5G53210	1.13298	1.21596e-05	SPCH	Encodes a basic helix-loop-helix (bHLH) transcription factor
AT1G75540	0.813414	2.41782e-07	BBX21	Encodes a B-box zinc finger transcription factor BBX21
AT5G28300	1.17316	1.09826e-08	GT2L	Encodes a Ca(2+)-dependent CaM-binding protein
AT5G17490	0.925199	0.00410455	RGL3	Encodes a DELLA subfamily member
AT4G36920	0.771585	0.0002172	AP2	Encodes a floral homeotic gene APETALA 2
AT4G21750	0.484997	6.81089e-05	ATML1	MERISTEM LAYER 1 (ATML1)
AT2G28610	1.82814	0.00063476	PRS	Encodes a homeodomain containing protein
AT2G44910	0.741518	0.00409129	HB4	Encodes a homeodomain protein
AT5G05660	0.644173	5.2294e-05	NFXL2	Encodes a homolog of the mammalian zinc finger transcription factor NF-X1.
AT5G63080	0.416779	0.00604723	JMJ20	JUMONJI DOMAIN-CONTAINING PROTEIN 20
AT1G02340	1.01243	0.00292195	HFR1	LONG HYPOCOTYL IN FAR-RED
AT5G63470	0.410318	0.00333932	NF-YC4)	NUCLEAR FACTOR Y, SUBUNIT C4
AT1G14510	0.343283	5.49791e-06	AL7	ALFIN-LIKE 7
AT5G60450	0.442437	0.00939088	ARF4	AUXIN RESPONSE FACTOR 4
AT1G59750	0.337502	8.86016e-05	ARF1	AUXIN RESPONSE FACTOR 1
AT1G30330	0.886913	6.11095e-06	ARF6	AUXIN RESPONSE FACTOR 6
AT1G14685	0.634549	5.70091e-05	BPC2	BASIC PENTACYSTEINE 2
AT4G36900	0.71173	0.000558642	RAP2.10	Encodes a member of the DREB subfamily A-5 of ERF/AP2 transcription factor family (RAP2.10)
AT4G06746	1.92501	0.00104449	RAP2.9	encodes a member of the DREB subfamily A-5 of ERF/AP2 transcription factor family (RAP2.9)
AT1G28360	0.656323	0.00846437	ERF12	ERF DOMAIN PROTEIN 12
AT1G72360	0.845793	3.63685e-05	ERF73	ETHYLENE RESPONSE FACTOR 73
AT4G27950	1.00901	0.00481574	CRF4	CYTOKININ RESPONSE FACTOR 4
AT2G45050	1.07217	0.00157283	GATA2	GATA TRANSCRIPTION FACTOR 2
AT5G56860	0.971124	0.00021256	GNC	GATA, NITRATE-INDUCIBLE, CARBON METABOLISM-INVOLVED
AT5G06100	0.410036	0.000236177	MYB33	MYB DOMAIN PROTEIN 33
AT4G31615	1.13768	0.00604378	REM35	REPRODUCTIVE MERISTEM 35
AT4G31620	1.56399	0.00134227	REM36	REPRODUCTIVE MERISTEM 36
AT1G34190	0.421415	4.75229e-07	NAC017	NAC DOMAIN CONTAINING PROTEIN 17
AT2G46970	1.54238	0.00125274	PIL1	PHYTOCHROME INTERACTING FACTOR 3-LIKE 1
AT3G61460	1.29889	9.90633e-07	BRH1	BRASSINOSTEROID-RESPONSIVE RING-H2
AT5G61420	0.790208	0.00034859	MYB28	MYB DOMAIN PROTEIN 28
AT5G59800	0.453661	0.00253947	MBD7	METHYL-CPG-BINDING DOMAIN 7
AT5G15840	1.48487	2.92669e-09	CO	CONSTANS
AT3G12810	0.466429	8.15673e-05	PIE1	PHOTOPERIOD-INDEPENDENT EARLY FLOWERING 1
AT5G17890	0.419569	0.000161949	DAR4	DA1-RELATED PROTEIN 4
AT3G01460	0.385614	0.000166183	MBD9	METHYL-CPG-BINDING DOMAIN 9
AT2G44150	0.621036	2.86347e-05	ASHH3	HISTONE-LYSINE N-METHYLTRANSFERASE ASHH3
AT5G64750	1.57521	3.29236e-09	ABR1	ABA REPRESSOR1
AT2G42200	0.976594	0.00145563	SPL9	SQUAMOSA PROMOTER BINDING PROTEIN-LIKE 9
AT4G38620	0.930917	0.000425727	MYB4	MYB DOMAIN PROTEIN 4
AT2G04240	1.15113	2.62296e-07		(XERICO)
AT1G73100	0.280472	0.00590724	SUVH3	SU(VAR)3-9 HOMOLOG 3
AT5G04940	0.262884	0.00668989	SUVH1	SU(VAR)3-9 HOMOLOG 1
AT2G33290	0.377572	0.00447964	SUVH2	SU(VAR)3-9 HOMOLOG 2
AT1G66810	0.998246	0.00192666		(ATC3H14)
AT5G59430	0.483207	0.00287936	TRP1	TELOMERIC REPEAT BINDING PROTEIN 1
AT2G01940	1.82753	1.67864e-09	SGR5	SHOOT GRAVITROPISM 5
AT1G77850	0.591267	9.30234e-07	ARF17	AUXIN RESPONSE FACTOR 17
AT1G66140	0.798997	0.00333932	ZFP4	ZINC FINGER PROTEIN 4
AT1G24625	0.67311	0.00524954	ZFP7	ZINC FINGER PROTEIN 7
AT1G75240	0.802807	7.80857e-06	HB33	HOMEOBOX PROTEIN 33
AT1G19220	0.44692	0.00925267	ADF19	AUXIN RESPONSE FACTOR 19
AT2G17870	0.416852	0.00338926	CSP3	COLD SHOCK DOMAIN PROTEIN 3
AT3G60390	1.09242	1.44462e-05	HAT3	HOMEOBOX-LEUCINE ZIPPER PROTEIN 3
AT2G22800	0.832613	0.00794611	HAT9	(HAT9)
AT3G10040	1.1181	0.000959768	HRA1	HYPOXIA RESPONSE ATTENUATOR1
AT1G26780	0.961196	0.00384324	MYB117	MYB DOMAIN PROTEIN 117
AT5G18240	0.939337	9.99676e-05	MYR1	MYB-RELATED PROTEIN 1
AT1G46264	0.839235	0.000753225	HSFB4	HEAT SHOCK TRANSCRIPTION FACTOR B4
AT1G18400	0.974053	0.000393806	BEE1	BR ENHANCED EXPRESSION 1
AT4G36540	0.545479	0.0023879	BEE2	BR ENHANCED EXPRESSION 2
AT1G68130	0.414621	0.00894265	IDD14	INDETERMINATE(ID)-DOMAIN 14
AT5G05550	0.406648	0.00499594	VFP5	VFP5
AT2G30590	0.497199	0.000745315	WRKY21	WRKY DNA-BINDING PROTEIN 21
AT2G03340	0.551715	0.00322017	WRKY3	WRKY DNA-BINDING PROTEIN 3
AT5G15210	0.681943	1.95086e-06	HB30	HOMEOBOX PROTEIN 30
AT3G04580	0.586558	8.40764e-05	EIN4	ETHYLENE INSENSITIVE 4
AT1G55760	1.59357	1.39935e-06	SIBP1	STRESS-INDUCED BTB PROTEIN1
AT2G32250	0.793204	9.20355e-09	FRS2	FAR1-RELATED SEQUENCE 2
AT1G76320	0.407078	1.50249e-06	FRS4	FAR1-RELATED SEQUENCE 4
AT5G39760	0.90135	0.000104313	HB23	HOMEOBOX PROTEIN 23
AT4G00270	0.490587	5.00384e-06	GeBP	GL1 ENHANCER BINDING PROTEIN
AT1G44810	0.496311	0.00014065	GPL4	GEBP-LIKE 4
AT1G03040	0.351609	0.00487488	BHLH007	(BHLH007)
AT5G66770	1.00767	2.39298e-07		GRAS family transcription factor
AT3G13960	1.05599	4.62949e-06	GRF5	GROWTH-REGULATING FACTOR 5
AT2G22840	0.563201	0.00869604	GRF1	GROWTH-REGULATING FACTOR 1
AT4G37740	0.733817	0.0018517	GFR2	GROWTH-REGULATING FACTOR 2
AT2G36400	1.14516	1.51147e-08	GRF3	GROWTH-REGULATING FACTOR 3
AT2G18350	0.876414	0.00337519	HB23	HOMEOBOX PROTEIN 24
AT5G47370	1.83623	5.23236e-13	HAT2	(HAT2)
AT1G23380	1.00515	3.12031e-05	KNAT6	KNOTTED1-LIKE HOMEOBOX GENE 6
AT3G10760	0.388686	0.00849297		Homeodomain-like superfamily protein
AT3G04030	1.05239	7.73866e-05	(MYR2)	Homeodomain-like superfamily protein
AT2G30424	0.809003	0.000216771	TCL2	TRICHOMELESS 2
AT4G32280	2.68286	2.07062e-08	IAA29	INDOLE-3-ACETIC ACID INDUCIBLE 29
AT4G37580	1.21378	0.00019057	HLS1	HOOKLESS 1
AT4G30080	0.600941	0.000240107	ARF16	AUXIN RESPONSE FACTOR 16
AT1G48500	2.24067	0.000816654	JAZ4	JASMONATE-ZIM-DOMAIN PROTEIN 4
AT5G03150	1.14038	3.71072e-06	JKD	JACKDAW
AT3G12130	0.398535	5.15211e-05	KHZ1	(KHZ1)
AT3G61250	0.777221	0.00982808	MYB17	MYB DOMAIN PROTEIN 17
AT3G49940	0.529591	0.00238251	LBD38	LOB DOMAIN-CONTAINING PROTEIN 38
AT4G37540	0.576148	0.00243607	LBD39	LOB DOMAIN-CONTAINING PROTEIN 39
AT3G57230	0.436572	0.00823232	AGL16	AGAMOUS-LIKE 16
AT4G13980	0.525639	0.00915636	HSFA%	(AT-HSFA5)
AT1G09770	0.292959	0.00524954	CDC5	CELL DIVISION CYCLE 5
AT2G47900	0.304152	0.0084382	TLP3	TUBBY LIKE PROTEIN 3
AT5G28040	0.470612	1.65884e-05	VFP4	VIRF INTERACTING PROTEIN 4
AT5G49330	0.971654	0.00847323	MYB111	MYB DOMAIN PROTEIN 111
AT1G72010	0.42088	5.20177e-06	TCP22	TCP DOMAIN PROTEIN 22
AT4G17880	0.632417	0.000142246	MYC4	(MYC4)
AT4G00480	0.586899	0.00122634	MYC1	(ATMYC1)
AT1G33060	0.745229	6.60131e-05	NAC014	NAC 014
AT2G33480	1.19239	0.000129804	NAC041	NAC DOMAIN CONTAINING PROTEIN 41
AT3G12480	0.324538	0.00982808	NF-YC11	NUCLEAR FACTOR Y, SUBUNIT C11
AT5G04820	0.94804	2.55718e-05	OFP13	OVATE FAMILY PROTEIN 13
AT5G22760	0.321006	0.00599236	DDP2	DDT-PHD PROTEIN2
AT3G16500	1.03984	2.5075e-10	PAP1	PHYTOCHROME-ASSOCIATED PROTEIN 1
AT1G32700	0.871114	0.000173587		PLATZ transcription factor family protein
AT1G21000	0.717617	0.000585055	PLATZ1	PLATZ transcription factor family protein
AT2G22770	0.875388	0.00313849	NAI1	(NAI1)
AT5G24520	0.351237	0.00189012	TTG1	TRANSPARENT TESTA GLABRA 1
AT2G44410	0.329745	0.000543817	STUBL6	SUMO-TARGETED UBIQUITIN E3 LIGASE 6
AT3G11100	0.563312	0.000145158	VFP3	VFP3
AT3G58630	0.468595	0.00316611		sequence-specific DNA binding transcription factor
AT1G76710	0.354665	0.000887248		SET domain group 26
AT5G47790	0.39572	0.00593313		SMAD/FHA domain-containing protein
AT2G42300	0.56555	0.00141086	BHLH48	BHLH domain protein
AT2G42040	0.513388	0.00482132		WRC protein
AT4G27240	0.669372	5.69467e-05		zinc finger (C2H2 type) family protein
AT3G51180	0.765925	0.00682714	C3H45	Zinc finger C-x8-C-x5-C-x3-H type family protein
AT5G63260	0.402861	0.000301123	C3H67	Zinc finger C-x8-C-x5-C-x3-H type family protein
AT4G29190	0.634587	0.00446951	OZF2	Zinc finger C-x8-C-x5-C-x3-H type family protein
AT5G54630	0.600461	0.000522371		zinc finger protein-like protein;(source:Araport11)

## Sheet: Table S4
Gene ID	log2FoldChange	padj	Symbol	Gene Model Description
AT1G72030	-0.864948	0.00225207	GNAT10	serotonin N-acetyltransferase.
AT5G25220	-0.588286	2.11764e-06	KNAT3	A member of class II knotted1-like homeobox gene family
AT2G32020	-1.66273	7.92145e-06		Acyl-CoA N-acyltransferases (NAT) superfamily protein
AT2G32030	-1.9615	6.23044e-08		Acyl-CoA N-acyltransferases (NAT) superfamily protein
AT4G28030	-0.496633	0.00437543	GNAT7	Acyl-CoA N-acyltransferases (NAT) superfamily protein
AT4G01250	-0.748381	0.000210157	WRKY22	AtWRKY22
AT2G46530	-0.775209	0.00379763	ARF11	auxin response factor 11
AT3G61830	-0.606712	9.47422e-06	ARF18	auxin response factor 18
AT5G51780	-1.65021	5.8364e-08		basic helix-loop-helix (bHLH) DNA-binding superfamily protein
AT2G21320	-1.22241	1.93616e-05	BBX18	B-box domain protein 18
AT4G00150	-0.734707	0.000224222	HAM3	Belongs to one of the LOM (LOST MERISTEMS) gene
AT3G51960	-0.865114	0.000562478	BZIP24	BASIC LEUCINE ZIPPER 24
AT1G42990	-0.792158	6.74955e-07	BZIP60	BASIC REGION/LEUCINE ZIPPER MOTIF 60
AT3G49930	-1.60919	0.000101241		C2H2 and C2HC zinc fingers superfamily protein
AT3G46090	-3.25214	4.6763e-14	ZAT7	C2H2 and C2HC zinc fingers superfamily protein
AT1G67310	-0.457536	3.13486e-05		Calmodulin-binding transcription activator protein
AT5G64220	-0.445594	0.000102653	CAMTA2	CALMODULIN-BINDING TRANSCRIPTION ACTIVATOR 2
AT3G55980	-2.81825	3.88066e-09	TZF11	TANDEM ZINC FINGER 11
AT5G08330	-1.2531	1.2267e-10	TCP21	TCP DOMAIN PROTEIN 21
AT4G00390	-1.52352	0.00136457		DNA-binding storekeeper protein-related transcriptional regulator
AT5G62430	-2.26179	3.40689e-12	CDF1	CYCLING DOF FACTOR 1
AT2G39250	-0.717539	0.00576732	SNZ	SCHNARCHZAPFEN
AT2G46270	-1.49465	1.37326e-11	GBF3	G-BOX BINDING FACTOR 3 (GBF3)
AT1G32150	-0.596011	2.33199e-06	bZIP68	BASIC REGION/LEUCINE ZIPPER TRANSCRIPTION FACTOR 68
AT3G62420	-0.823002	1.10212e-12	BZIP53	BASIC REGION/LEUCINE ZIPPER MOTIF 53
AT4G16780	-0.520446	0.00806564	HB-2	HOMEOBOX PROTEIN 2
AT4G18880	-1.52856	8.0761e-08	HSF A4A	HEAT SHOCK TRANSCRIPTION FACTOR A4A
AT4G25470	-3.95144	6.07127e-05	CBF2	C-REPEAT/DRE BINDING FACTOR 2
AT4G32800	-1.98435	4.98579e-10	ERF043	ETHYLENE RESPONSE FACTOR 43
AT1G33760	-4.27211	2.99534e-21	ERF022	ETHYLENE RESPONSE FACTOR022
AT3G50260	-1.27941	0.0058197	CEJ1	COOPERATIVELY REGULATED BY ETHYLENE AND JASMONATE 1
AT1G77640	-3.58519	2.53209e-05		Encodes a member of the DREB subfamily A-5 of ERF/AP2 transcription factor family
AT1G21910	-2.0251	8.37889e-13	DREB26	DEHYDRATION RESPONSE ELEMENT-BINDING PROTEIN 26
AT1G03800	-1.32736	0.00514109	ERF10	ERF DOMAIN PROTEIN 10
AT3G15210	-0.927182	4.14041e-06	ERF4	ETHYLENE RESPONSIVE ELEMENT BINDING FACTOR 4
AT1G53170	-0.707357	0.00263643	ERF8	ETHYLENE RESPONSE FACTOR 8
AT1G28370	-2.89543	1.20808e-06		Encodes a member of the ERF (ethylene response factor) subfamily B-1 of ERF/AP2 transcription factor family
AT4G17490	-2.71311	1.10955e-09	ERF6	ETHYLENE RESPONSIVE ELEMENT BINDING FACTOR 6
AT5G61600	-1.46447	0.000249273	ERF104	ETHYLENE RESPONSE FACTOR 104
AT2G44840	-2.75265	0.000168912	ERF13	ETHYLENE-RESPONSIVE ELEMENT BINDING FACTOR 13
AT2G33710	-1.04424	0.0069464		Encodes a member of the ERF (ethylene response factor) subfamily B-4 of ERF/AP2 transcription factor family
AT3G24050	-0.314657	0.00461465	GATA1	GATA TRANSCRIPTION FACTOR 1
AT1G07530	-0.261902	0.0090356	SCL14	SCARECROW-LIKE 14
AT5G63790	-1.07247	2.84179e-05	NAC102	NAC DOMAIN CONTAINING PROTEIN 102
AT3G50060	-1.89224	1.28257e-12	MYB77	MYB DOMAIN PROTEIN 77
AT1G18570	-1.77264	3.18374e-06	MYB51	MYB DOMAIN PROTEIN 51
AT1G32640	-0.990187	0.000273418	MYC2	Encodes a MYC-related transcriptional activator
AT4G27410	-2.09604	4.05683e-09	RD26	RESPONSIVE TO DESICCATION 26
AT2G46510	-0.778249	0.00352122	AIB	ABA-INDUCIBLE BHLH-TYPE TRANSCRIPTION FACTOR
AT1G44830	-2.50284	4.45458e-05	ERF014	ERF TRANSCRIPTION FACTOR 14
AT1G75080	-0.403998	0.00222547	BZR1	BRASSINAZOLE-RESISTANT 1
AT3G54810	-2.35808	1.67214e-10	BME3	BLUE MICROPYLAR END 3
AT3G21150	-2.06171	2.42327e-06	BBX32	B-BOX DOMAIN PROTEIN 32
AT1G56170	-0.704337	0.000333707	NF-YC2	NUCLEAR FACTOR Y, SUBUNIT C2
AT2G22300	-0.521346	0.00129955	SR1	SIGNAL RESPONSIVE 1
AT1G56650	-1.63315	4.46372e-05	PAP1	PRODUCTION OF ANTHOCYANIN PIGMENT 1
AT1G74430	-1.12693	5.56378e-08	MYB95	MYB DOMAIN PROTEIN 95
AT2G46680	-1.68043	7.89152e-11	HB-7	HOMEOBOX 7
AT5G62470	-1.02572	0.000210735	MYB96	MYB DOMAIN PROTEIN 96
AT5G53200	-1.26289	4.21873e-05	TRY	TRIPTYCHON
AT5G10380	-1.79508	6.01096e-06	RING1	(RING1)
AT4G17230	-1.15396	1.18517e-06	SCL13	SCARECROW-LIKE 13
AT5G67030	-0.680495	0.00591973	ABA1	ABA DEFICIENT 1
AT5G12840	-0.553101	1.0182e-06	NF-YA1	NUCLEAR FACTOR Y, SUBUNIT A1
AT2G46400	-2.26025	0.00216709	WRKY46	WRKY DNA-BINDING PROTEIN 46
AT5G59820	-1.98663	3.4333e-10	RHL41	RESPONSIVE TO HIGH LIGHT 41
AT3G02830	-0.530033	0.00495222	ZFN1	ZINC FINGER PROTEIN 1
AT2G32930	-0.501357	6.13861e-05	ZFN2	ZINC FINGER NUCLEASE 2
AT3G46620	-0.65922	0.00352477	RDUF1	RING AND DOMAIN OF UNKNOWN FUNCTION 1117 1
AT1G51700	-1.08167	4.36632e-05	DOF1	DOF ZINC FINGER PROTEIN 1
AT5G45110	-0.94716	6.80553e-05	NPR3	NPR1-LIKE PROTEIN 3
AT2G23320	-0.567004	0.000125956	WRKY15	WRKY DNA-BINDING PROTEIN 15
AT5G49520	-1.89576	7.50535e-06	WRKY48	WRKY DNA-BINDING PROTEIN 48
AT3G19580	-1.65599	2.31267e-09	ZF2	ZINC-FINGER PROTEIN 2
AT1G07520	-0.845741	0.00142099		GRAS family transcription factor
AT3G46600	-1.35175	4.59934e-08		GRAS family transcription factor
AT5G46910	-0.860625	3.19012e-05	JMJ13	H3K27me3 demethylase JUMONJI 13
AT1G14600	-0.71794	0.00623759		Homeodomain-like superfamily protein
AT1G27360	-0.668842	0.0011956	SPL11	SQUAMOSA PROMOTER-LIKE 11
AT5G08790	-1.07728	1.02884e-11	ATAF2	(ATAF2)
AT5G58620	-0.841111	0.000685521	TZF9	TANDEM ZINC FINGER PROTEIN 9
AT5G47640	-1.00662	0.00053766	NF-YB2	NUCLEAR FACTOR Y, SUBUNIT B2
AT1G19180	-1.30065	0.000960259	JAZ1	JASMONATE-ZIM-DOMAIN PROTEIN 1
AT2G34600	-2.31881	0.000129223	JAZ7	JASMONATE-ZIM-DOMAIN PROTEIN 7
AT1G45249	-0.601916	2.19849e-05		Leucine zipper transcription factor
AT1G07900	-2.08046	8.47506e-06	LBD1	LOB DOMAIN-CONTAINING PROTEIN 1
AT5G45710	-0.56179	0.00313855	RHA1	ROOT HANDEDNESS 1
AT5G62020	-1.1795	0.00364768	HSFB2A	HEAT SHOCK TRANSCRIPTION FACTOR B2A
AT5G03720	-1.3127	3.56326e-05	HFSA3	HEAT SHOCK TRANSCRIPTION FACTOR A3
AT1G25550	-0.695081	0.00198019	HHO3	HRS1 HOMOLOG3
AT5G24590	-1.8691	8.5051e-12	TIP	TCV-INTERACTING PROTEIN
AT1G76900	-0.554784	0.000273303	TLP1	TUBBY LIKE PROTEIN 1
AT2G47070	-0.484467	5.82663e-05	SPL1	SQUAMOSA PROMOTER BINDING PROTEIN-LIKE 1
AT5G50915	-1.6712	3.28654e-07	CKG	CYTOKININ-RESPONSIVE GROWTH REGULATOR
AT2G38470	-2.82594	1.43824e-07	WRKY33	WRKY DNA-BINDING PROTEIN 33
AT2G23290	-0.973156	1.25676e-08	MYB70	MYB DOMAIN PROTEIN 70
AT1G18710	-2.24924	9.53575e-14	MYB47	MYB DOMAIN PROTEIN 47
AT4G37260	-1.67281	4.85906e-12	MYB73	MYB DOMAIN PROTEIN 73
AT5G67300	-2.2729	1.53299e-15	MYBR1	MYB DOMAIN PROTEIN R1
AT5G43270	-0.452384	0.000921513	SPL2	SQUAMOSA PROMOTER BINDING PROTEIN-LIKE 2
AT4G22070	-2.07294	0.000294063	WRKY31	WRKY DNA-BINDING PROTEIN 31
AT4G31550	-1.55204	3.71072e-06	WRKY11	WRKY DNA-BINDING PROTEIN 11
AT5G22570	-2.33314	0.00568802	WRKY38	WRKY DNA-BINDING PROTEIN 38
AT3G56400	-2.26535	4.75706e-12	WRKY70	WRKY DNA-BINDING PROTEIN 70
AT5G18270	-1.01392	0.00232604	ANAC087	ARABIDOPSIS NAC DOMAIN CONTAINING PROTEIN 87
AT1G77450	-1.27498	2.39353e-07	NAC032	NAC DOMAIN CONTAINING PROTEIN 32
AT2G22910	-0.369465	0.00915636	NAGS1	N-ACETYL-L-GLUTAMATE SYNTHASE 1
AT1G30500	-0.719879	0.00134894	NF-YA7	NUCLEAR FACTOR Y, SUBUNIT A7
AT2G36050	-0.644131	0.00416753	OFP15	OVATE FAMILY PROTEIN 15
AT1G80840	-2.09869	1.21078e-05	WRKY40	WRKY DNA-BINDING PROTEIN 40
AT4G31800	-0.915245	0.00451528	WRKY18	WRKY DNA-BINDING PROTEIN 18
AT2G25000	-1.08006	0.00151898	WRKY60	WRKY DNA-BINDING PROTEIN 60
AT2G18090	-0.457431	0.00123265		PHD finger family protein / SWIB complex BAF60b domain-containing protein
AT2G43500	-0.7417	0.000118146	NLP8	NIN-LIKE PROTEIN 8
AT5G46710	-0.985773	0.000296265		PLATZ transcription factor family protein
AT2G24790	-0.366905	0.00544935	COL3	CONSTANS-LIKE 3
AT5G43620	-1.43526	3.34168e-05		Pre-mRNA cleavage complex II
AT2G28500	-2.75304	9.56566e-08	LBD11	LOB DOMAIN-CONTAINING PROTEIN 11
AT2G40140	-1.24343	0.00613473		Putative zinc-finger protein with ankyrin-repeat domains
AT1G27730	-1.94207	0.00532706	STZ	SALT TOLERANCE ZINC FINGER
AT1G63840	-0.826941	0.00470401		RING/U-box superfamily protein
AT5G04760	-0.709639	0.000277914	DIV2	DIVARICATA2
AT1G22190	-1.22488	1.05866e-06	RAP2.4	RELATED TO AP2 4
AT3G49530	-1.89161	5.66245e-18	NAC062	NAC DOMAIN CONTAINING PROTEIN 62
AT3G62260	-1.67484	9.47422e-06	PP2C49	TYPE 2C PROTEIN PHOSPHATASE 49
AT4G37180	-0.788226	1.36175e-06	UIF1	ULT1 INTERACTING FACTOR 1

## Sheet: Table S5 
7 common elements in "Response to ABA", "Osmotic Stress" and "Response to Temperature Stimulus"
Gene ID	Log2FoldChange	padj	Gene Symbol	Description
AT3G45640	-2.14396	1.3e-18	MPK3	Mitogen-activated protein kinase 3
AT1G27730	-1.94207	0.00532706	ZAT10	Zinc finger protein ZAT10
AT2G33380	-1.60944	2.92e-06	PGX3	Probable peroxygenase 3
AT5G57050	-1.31955	3.48e-05	ABI2	Protein phosphatase 2C 77
AT5G44610	-1.23328	0.00630366	MAP18	Microtubule associated protein 18
AT2G38750	-0.981911	5.42e-05	ANN4	Annexin D4
AT4G17615	-0.569151	0.00108211	CBL1	Calcineurin B-like protein 1
16 common elements in "Response to ABA" and "Osmotic Stress"
Gene ID	Log2FoldChange	padj	Gene Symbol	Description
AT5G67300	-2.2729	1.53e-15	MYB44	Transcription factor MYB44
AT1G47510	-2.00346	0.00398406	IP5P11	Type IV inositol polyphosphate 5-phosphatase 11
AT3G57530	-1.93567	1.37e-11	CPK32	Calcium-dependent protein kinase 32
AT1G18570	-1.77264	3.18e-06	MYB51	Transcription factor MYB51
AT3G19580	-1.65599	2.31e-09	AZF2	Zinc finger protein AZF2
AT1G61340	-1.47491	9.43e-06	FBS1	F-box protein
AT4G23600	-1.31333	0.000592819	COR13	Cystine lyase CORI3
AT5G62470	-1.02572	0.000210735	MYB96	Transcription factor MYB96
AT3G46930	-0.887907	0.00260347	RAF43	Raf-like mitogen activated protein kinase
AT3G51920	-0.832057	5.2e-06	CML9	Calmodulin-like protein 9
AT3G53420	-0.814364	8.99e-05	PIP2-1	Aquaporin PIP2-1
AT2G37170	-0.716808	2.95e-05	PIP2-2	Aquaporin PIP2-2
AT5G20270	-0.614886	0.00476336	HHP1	Heptahelical transmembrane protein 1;
AT1G45249	-0.601916	2.2e-05	ABF2	ABSCISIC ACID-INSENSITIVE 5-like protein 5
AT1G44170	-0.578321	8.72e-05	ALD3H1	Aldehyde dehydrogenase family 3 member H1
AT1G42550	-0.538064	0.00810174	PMI1	Protein PLASTID MOVEMENT IMPAIRED 1
14 common elements in "Osmotic Stress" and "Response to Temperature Stimulus"
Gene ID	Log2FoldChange	padj	Gene Symbol	Description
AT2G38470	-2.82594	1.44e-07	WRKY33	Probable WRKY transcription factor 33
AT5G59820	-1.98663	3.43e-10	ZAT12	Zinc finger protein ZAT12
AT5G47910	-1.51956	6.73e-08	RBOHD	Respiratory burst oxidase homolog protein D
AT1G22190	-1.22488	1.06e-06	RAP2-13	Ethylene-responsive transcription factor RAP2-13
AT2G38170	-1.14866	3.91e-06	CAX1	Vacuolar cation/proton exchanger 1
AT3G08720	-0.971435	0.00137743	ATPK2	Serine/threonine-protein kinase
AT4G35985	-0.852728	0.00328431		Senescence/dehydration-associated protein
AT4G08500	-0.841311	0.000181632	MEKK1	Mitogen-activated protein kinase kinase kinase 1
AT2G47730	-0.798341	1.08e-10	GSTF8	Glutathione S-transferase F8
AT5G67030	-0.680495	0.00591973	ZEP	Zeaxanthin epoxidase
AT4G39730	-0.651168	6.81e-05	PLAT1	PLAT domain-containing protein 1
AT5G58070	-0.560966	0.000209683	TIL	Temperature-induced lipocalin-1
AT5G65020	-0.423859	0.00624965	ANN2	Annexin D2
AT3G04120	-0.351779	0.00525638	GAPC1	Glyceraldehyde-3-phosphate dehydrogenase GAPC1
4 common elements in "Response to ABA" and "Response to Temp"
Gene ID	Log2FoldChange	padj	Gene Symbol	Description
AT5G37770	-1.73646	4.38e-09	CML24	Calcium-binding protein
AT3G11410	-1.34245	1.37e-09	PP2CA	Protein phosphatase 2C 37
AT2G33590	-0.744216	0.00325987	CRL1	NAD(P)-binding Rossmann-fold superfamily protein
AT1G76180	-0.572341	0.00598345	ERD14	Dehydrin ERD14
35 elements included exclusively in "Response to ABA"
Gene ID	Log2FoldChange	padj	Gene Symbol	Description
AT5G52050	-3.42681	1.97e-14	DTX50	Protein DETOXIFICATION 50
AT5G26920	-2.8406	1.07e-06	CBP60G	Calmodulin-binding protein 60 G
AT1G07430	-2.83369	0.00593313	AIP1	Protein phosphatase 2C 3
AT5G27420	-2.48655	1.97e-05	ATL31	E3 ubiquitin-protein ligase ATL31
AT4G27410	-2.09604	4.06e-09	NAC072	NAC domain-containing protein 72
AT4G18010	-1.91597	4.51e-07	IP5P2	Type I inositol polyphosphate 5-phosphatase 2
AT5G66210	-1.76083	1.82e-09	CPK28	Calcium-dependent protein kinase 28
AT2G46680	-1.68043	7.89e-11	ATHB-7	Homeobox-leucine zipper protein ATHB-7
AT4G37260	-1.67281	4.86e-12	MYB73	Transcription factor MYB73
AT2G32020	-1.66273	7.92e-06		Acyl-CoA N-acyltransferases (NAT) superfamily protein
AT2G46270	-1.49465	1.37e-11	GBF3	G-box-binding factor 3
AT4G34390	-1.47052	1.31e-09	XLG2	Extra-large guanine nucleotide-binding protein 2
AT3G22060	-1.40216	0.0035247	CRRSP38	Cysteine-rich repeat secretory protein 38
AT1G43910	-1.2918	0.000605293		AAA-ATPase
AT3G07360	-1.18064	1.88e-07	PUB9	U-box domain-containing protein 9
AT1G12420	-1.15592	2.05e-05	ACR8	ACT domain-containing protein ACR8
AT1G32640	-0.990187	0.000273418	MYC2	Transcription factor MYC2
AT2G38940	-0.956756	0.0072418	PHT1-4	Inorganic phosphate transporter 1-4
AT3G15210	-0.927182	4.14e-06	ERF4	Ethylene-responsive transcription factor 4
AT1G76040	-0.914898	0.00336158	CPK29	Calcium-dependent protein kinase 29
AT4G21940	-0.866333	0.00251057	CPK15	Calcium-dependent protein kinase 15
AT3G11820	-0.849427	7.57e-08	SYP121	Syntaxin-121
AT1G63840	-0.826941	0.00470401		RING/U-box superfamily protein
AT2G46510	-0.778249	0.00352122	AIB	Transcription factor ABA-INDUCIBLE bHLH-TYPE
AT2G23430	-0.70213	0.00762534	KRP1	Cyclin-dependent kinase inhibitor 1
AT1G62660	-0.659345	0.000240107	BFRUCT3	Acid beta-fructofuranosidase 3
AT3G46620	-0.65922	0.00352477	RDUF1	E3 ubiquitin-protein ligase RDUF1
AT5G59550	-0.655806	1.93e-05	RDUF2	E3 ubiquitin-protein ligase RDUF2
AT1G12580	-0.507168	0.000696565	PEPKR1	Phosphoenolpyruvate carboxylase-related kinase 1
AT3G02880	-0.490897	2.56e-05	QSK1	Probable inactive receptor kinase
AT4G34240	-0.48557	0.00331247	ALDH3	Aldehyde dehydrogenase family 3 member I1
AT4G09570	-0.480431	0.00346611	CPK4	Calcium-dependent protein kinase 4
AT2G43350	-0.469916	0.00569397	GPX3	Probable glutathione peroxidase 3
AT3G01650	-0.428505	0.00568591	RGLG1	E3 ubiquitin-protein ligase RGLG1
AT3G18490	-0.365581	0.00255181	ASPG1	Protein ASPARTIC PROTEASE IN GUARD CELL 1
32 elements included exclusively in "Osmotic Stress"
Gene ID	Log2FoldChange	padj	Gene Symbol	Description
AT5G47450	-3.06222	0.00155742	TIP2-3	Aquaporin TIP2-3
AT1G18710	-2.24924	9.54e-14	MYB47	MYB transcription factor
AT1G56650	-1.63315	4.46e-05	MYB75	Transcription factor MYB75
AT2G41010	-1.58392	2.42e-12	CAMBP25	Calmodulin-binding protein 25
AT3G25780	-1.52983	0.00033615	AOC3	Allene oxide cyclase 3
AT5G24030	-1.50634	0.00196179	SLAH3	S-type anion channel SLAH3
AT5G44440	-1.42738	0.00275895	ATBBE28	Berberine bridge enzyme-like 28
AT5G24660	-1.40866	8.82e-05	LSU2	Protein RESPONSE TO LOW SULFUR 2
AT4G12720	-1.37724	2.39e-10	NUDT7	Nudix hydrolase 7
AT4G01070	-1.28023	1.04e-13	UGT72B1	UDP-glycosyltransferase 72B1
AT3G49580	-1.26876	0.00304294	LSU1	Protein RESPONSE TO LOW SULFUR 1
AT5G62090	-1.14369	1.01e-05	SLK2	Probable transcriptional regulator SLK2
AT5G49480	-1.04295	5.98e-06	CP1	Calcium-binding protein CP1
AT1G28380	-1.01131	2.04e-07	NSL1	MACPF domain-containing protein NSL1
AT1G55450	-1.00611	8.54e-05		S-adenosyl-L-methionine-dependent methyltransferases superfamily protein
AT1G78290	-0.941296	0.00109806	SRK2C	Serine/threonine-protein kinase SRK2C
AT3G51960	-0.865114	0.000562478	BZIP24	Basic leucine zipper 24
AT5G57345	-0.853541	0.00163464	ATOXR	ER localized unknown function
AT3G62420	-0.823002	1.1e-12	BZIP53	bZIP transcription factor 53
AT1G10370	-0.800262	0.0022544	GSTU17	Glutathione S-transferase U17
AT5G62460	-0.662762	1.85e-06	RZFP	RING/FYVE/PHD zinc finger superfamily protein
AT3G27890	-0.639411	2.87e-06	NQR	NADPH:quinone oxidoreductase
AT2G37180	-0.583337	0.0047671	PIP2-3	Aquaporin PIP2-3
AT4G17340	-0.507694	0.00762471	TIP2-2	Probable aquaporin TIP2-2
AT1G66200	-0.502771	0.00490562	GLN1-2	Glutamine synthetase cytosolic isozyme 1-2
AT3G56240	-0.494946	0.000570578	CCH	Copper transport protein CCH
AT3G49810	-0.488299	0.0008315	PUB30	U-box domain-containing protein 30
AT5G27150	-0.479757	0.00395448	NHX1	Sodium/hydrogen exchanger 1
AT5G14640	-0.447558	0.00368177	ASK5	Shaggy-related protein kinase epsilon
AT1G11910	-0.382642	0.00365908	APA1	Aspartic proteinase A1
AT3G55440	-0.321908	0.00642951	CTIMC	Triosephosphate isomerase
AT5G01410	-0.310642	0.00982808	PDX13	Pyridoxal 5'-phosphate synthase subunit PDX1.3
38 elements included exclusively in "Response to Temperature Stimulus"
Gene ID	Log2FoldChange	padj	Gene Symbol	Description
AT4G25470	-3.95144	6.07e-05	DREB1C	Dehydration-responsive element-binding protein 1C
AT5G57560	-3.08658	2.13e-10	XTH22	Xyloglucan endotransglucosylase/hydrolase protein 22
AT1G21910	-2.0251	8.38e-13	ERF012	Ethylene-responsive transcription factor ERF012
AT4G34150	-2.0158	2.71e-13		Calcium-dependent lipid-binding (CaLB domain) family protein
AT3G49530	-1.89161	5.66e-18	NAC062	NAC domain-containing protein 62
AT4G02330	-1.87429	5.17e-09	PME41	Probable pectinesterase/pectinesterase inhibitor 41
AT2G41100	-1.44916	5.29e-06	CML12	Calmodulin-like protein 12
AT5G03720	-1.3127	3.56e-05	HSFA3	Heat stress transcription factor A-3
AT3G50260	-1.27941	0.0058197	ERF011	Ethylene-responsive transcription factor ERF011
AT2G40140	-1.24343	0.00613473	SZF2	Zinc finger CCCH domain-containing protein 29
AT2G21320	-1.22241	1.94e-05	BBX18	B-box zinc finger protein 18
AT4G26850	-1.04863	0.000578531	VTC2	GDP-L-galactose phosphorylase 1
AT4G17090	-1.03998	0.000482068	BAM3	Beta-amylase 3
AT2G29500	-0.986529	0.00939299	HSP17.6B	17.6 kDa class I heat shock protein 2
AT4G17250	-0.984766	0.000202141		Transmembrane protein
AT1G20823	-0.908383	0.0075411	ATL80	RING-H2 finger protein ATL80
AT1G23740	-0.871775	0.000284998	AOR	NADPH-dependent alkenal/one oxidoreductase
AT4G32770	-0.843752	0.00227654	VTE1	Tocopherol cyclase
AT1G54050	-0.801725	0.00373315	HSP17.4B	17.4 kDa class III heat shock protein
AT4G35090	-0.785549	0.00263741	CAT2	Catalase-2
AT3G22370	-0.764857	2.47e-07	AOX1A	Ubiquinol oxidase 1a
AT1G17190	-0.760228	0.00786736	GSTU26	Glutathione S-transferase U26
AT3G02130	-0.759737	9.13e-08	RPK2	LRR receptor-like serine/threonine-protein kinase RPK2
AT4G09650	-0.70193	0.00350516	ATPD	ATP synthase subunit delta
AT5G54590	-0.611527	0.00593508	CRLK1	Calcium/calmodulin-regulated receptor-like kinase 1
AT5G15450	-0.606075	0.00137352	CLPB3	Chaperone protein ClpB3
AT5G51820	-0.606046	0.00441031	PGMP	Phosphoglucomutase
AT5G45710	-0.56179	0.00313855	HSFA4C	Heat stress transcription factor A-4c
AT5G54770	-0.537419	0.00276188	THI1	Thiamine thiazole synthase
AT2G22300	-0.521346	0.00129955	CAMTA3	Calmodulin-binding transcription activator 3
AT2G22360	-0.457156	0.00159764	DJA6	Chaperone protein dnaJ A6
AT1G29390	-0.448955	0.0016727	COR413IM2	Cold-regulated 413 inner membrane protein 2
AT5G64220	-0.445594	0.000102653	CAMTA2	Calmodulin-binding transcription activator 2
AT3G03050	-0.439176	0.000108362	CSLD3	Cellulose synthase-like protein D3
AT3G06510	-0.329143	0.00873982	SRF2	Galactolipid galactosyltransferase SFR2
AT5G15090	-0.319331	0.00717673	VDAC3	Mitochondrial outer membrane protein porin 3
AT5G43940	-0.252821	0.00455454	ADH2	Alcohol dehydrogenase class-3
AT1G79550	-0.251388	0.00892409	PGK3	Phosphoglycerate kinase 3

## Sheet: Table S6
UpRegulated NAT	Log2FoldChange	padj		Target	Log2FoldChange	padj	Target Description
AT5G09855	-2.36191	1.26e-08		AT5G67300	-2.2729	1.53e-15	Transcription factor MYB44;MYB44;ortholog
AT2G09735	-3.39851	2.77e-11		AT2G46600	-2.65355	8.42e-14	Calcium-binding protein KIC;KIC;ortholog
AT2G08915	-1.7981	3.92e-10		AT2G37970	-1.56325	1.15e-09	SOUL heme-binding family protein;SOUL-1;ortholog
AT2G08475	-1.97162	5.43e-07		AT2G31880	-1.53407	4.13e-09	Leucine-rich repeat receptor-like serine/threonine/tyrosine-protein kinase SOBIR1;SOBIR1;ortholog
AT3G03385	-2.10217	0.000716876		AT3G16860	-2.09344	9.27e-08	COBRA-like protein 8;COBL8;ortholog
AT2G09395	-1.66436	0.000368337		AT2G42690	-0.858213	2.22e-07	Phospholipase A1-IIdelta;At2g42690;ortholog
AT5G07985	-1.28504	4.18e-05		AT5G53370	-0.85016	1.07e-06	Probable pectinesterase/pectinesterase inhibitor 61;PME61;ortholog
AT4G03725	-1.45312	0.00335984		AT4G00750	-0.823317	1.37e-06	Probable methyltransferase PMT15;At4g00750;ortholog
AT3G07925	-1.71497	0.00018223		AT3G48320	-1.04234	3.76e-05	Cytochrome P450 71A21;CYP71A21;ortholog
AT5G01005	-2.02738	0.00242005		AT5G05190	-0.835302	6.87e-05	Protein ENHANCED DISEASE RESISTANCE 4;EDR4;ortholog
AT2G08060	-0.980089	1.32e-05		AT2G24820	-0.755873	0.000130358	Protein TIC 55, chloroplastic;TIC55;ortholog
AT1G09637	-1.48587	0.00349885		AT1G76700	-0.820229	0.000158108	Chaperone protein dnaJ 10;ATJ10;ortholog
AT5G08175	-1.14328	0.00186106		AT5G54300	-0.578814	0.000290254	Cotton fiber expressed protein 1-like protein;MDK4.12;ortholog
AT1G04833	-1.14478	0.00398947		AT1G11050	-1.18774	0.000310016	Probable receptor-like protein kinase At1g11050;At1g11050;ortholog
AT4G06665	-1.31513	0.00917957		AT4G17090	-1.03998	0.000482068	Beta-amylase 3, chloroplastic;BAM3;ortholog
AT2G07245	-1.39113	0.000382474		AT2G19620	-0.879536	0.000971367	Protein NDL3;NDL3;ortholog
AT1G08477	-0.81851	5.21e-06		AT1G62180	-0.641094	0.00164323	5'-adenylylsulfate reductase 2, chloroplastic;APR2;ortholog
AT3G01615	-1.23754	3.63e-05		AT3G05180	-0.631299	0.00168352	GDSL esterase/lipase At3g05180;At3g05180;ortholog
AT3G03105	-0.873193	0.00084524		AT3G15353	-0.636147	0.00301386	Metallothionein-like protein 3;MT3;ortholog
AT3G01485	-0.893499	0.000600022		AT3G04550	-0.550229	0.00335931	Rubisco accumulation factor 1.2, chloroplastic;RAF1.2;ortholog
AT3G08795	-0.994804	0.000449256		AT3G56940	-0.630717	0.00340928	Magnesium-protoporphyrin IX monomethyl ester [oxidative] cyclase, chloroplastic;CRD1;ortholog
AT4G09785	-0.900298	0.0072418		AT4G39040	-0.349666	0.00700174	RNA-binding CRS1 / YhbY (CRM) domain protein;(source:Araport11)
AT4G08925	-0.614651	0.00824464		AT4G34120	-0.349293	0.00701376	CDPK-related kinase 2;CRK2;ortholog
AT1G04013	-0.769449	0.00198644		AT1G01170	-0.289684	0.00884433	ozone-responsive stress-like protein (DUF1138);(source:Araport11)
AT4G09975	-1.28768	0.000372065		AT4G39970		not significant at padj <0.01
AT4G06985	-0.739595	0.00376239		AT4G21180		not significant at padj <0.01
AT1G07993	-0.751542	0.00143826		AT1G54780		not significant at padj <0.01
AT1G05763	-1.1542	8.4e-05		AT1G22700		not significant at padj <0.01
AT4G03895	-2.32909	2.65e-06		AT4G01575		not significant at padj <0.01
AT5G01255	-2.37638	0.000113593		AT5G06320		not significant at padj <0.01
AT1G07128	-0.552732	0.000575214		AT1G07130		not significant at padj <0.01
AT1G09193	-0.835558	0.0047671		AT1G70760		not significant at padj <0.01
AT2G07345	-0.573367	0.00974757		AT2G20890		not significant at padj <0.01
AT2G24545	-0.715706	0.000990427		AT2G24540		not significant at padj <0.01
AT4G07190	-0.937956	0.00350764		AT4G23890		not significant at padj <0.01
AT4G03595	-0.583587	0.00992135		AT4G00370		not significant at padj <0.01
AT3G01795	-2.99546	0.00122964		AT3G05880		not significant at padj <0.01
AT2G08780	-0.956828	0.00988552		AT2G36220		not significant at padj <0.01
AT2G08420	-0.66113	0.0072418		AT2G30950		not significant at padj <0.01
AT5G01545	-1.08198	0.00745764		AT5G08280		not significant at padj <0.01
AT4G08245	-1.44418	0.0034459		AT4G29900		not significant at padj <0.01
AT4G05690	-1.16474	0.00111276		AT4G09010		not significant at padj <0.01
DownRegulated NAT	Log2FoldChange	padj		Target	Log2FoldChange	padj	Target Description
AT1G78265	1.04319	5.72e-05		AT1G78270	1.40343	6.87e-12	UDP-glycosyltransferase 85A4;UGT85A4;ortholog
AT5G01215	1.10916	1.37e-05		AT5G01210	1.33402	2.82e-11	HXXXD-type acyl-transferase family protein;(source:Araport11)
AT2G09350	1.95514	0.00044269		AT2G42280	1.52881	7.03e-11	Transcription factor bHLH130;BHLH130;ortholog
AT2G08795	1.55793	0.000228283		AT2G36400	1.14516	1.51e-08	Growth-regulating factor 3;GRF3;ortholog
AT5G09535	0.639314	0.000658975		AT5G65960	0.44331	1.39e-06	GTP binding protein;At5g65960;ortholog
AT3G57965	0.918996	3.58e-10		AT3G57970	1.16713	2.55e-06	Emsy N Terminus (ENT)/ plant Tudor-like domains-containing protein;T10K17.180;ortholog
AT3G63445	0.632948	1.68e-05		AT3G63440	1.00546	7.14e-06	Cytokinin dehydrogenase 6;CKX6;ortholog
AT1G04147	1.69163	0.000854489		AT1G02860	1.25672	1.05e-05	E3 ubiquitin-protein ligase BAH1;BAH1;ortholog
AT4G37432	0.680958	0.00322992		AT4G37430	0.982764	3.15e-05	Cytochrome P450 81F1;CYP81F1;ortholog
AT5G64572	0.827214	0.000402307		AT5G64570	0.904185	4.94e-05	Beta-D-xylosidase 4;BXL4;ortholog
AT2G05812	1.0081	3.16e-11		AT2G05810	0.687415	0.0001627	ARM repeat superfamily protein;At2g05810;ortholog
AT4G26542	0.753885	1.85e-07		AT4G26540	0.669435	0.000774778	LRR receptor-like serine/threonine-protein kinase;RGI3;ortholog
AT5G42092	0.55094	0.00222795		AT5G42090	0.469351	0.000815486	Dbj;BAA84809.1;ortholog
AT1G08657	0.642695	0.00628836		AT1G64190	0.410933	0.000998988	6-phosphogluconate dehydrogenase, decarboxylating 1, chloroplastic;PGD1;ortholog
AT2G04755	0.501056	0.00967041		AT2G04280	0.327748	0.00407469	calcium ion-binding protein;(source:Araport11)
AT1G07728	0.756089	4.22e-05		AT1G07725	0.729073	0.00509423	Exocyst subunit Exo70 family protein;F24B9.17;ortholog
AT5G66558	1.01166	2.53e-05		AT5G66560	0.635936	0.00569806	BTB/POZ domain-containing protein At5g66560;At5g66560;ortholog
AT1G60525	0.517184	0.00243806		AT1G60530	0.897233	0.00935146	Unknown
AT1G60545	0.654081	0.00364463		AT1G60540		not significant at padj <0.01
AT5G09155	0.600422	0.00354559		AT5G63320		not significant at padj <0.01
AT2G37362	0.450699	0.00545003		AT2G37360		not significant at padj <0.01
AT2G45315	0.858161	0.000157044		AT2G45310		not significant at padj <0.01
AT1G07803	0.723706	0.0018736		AT1G52340		not significant at padj <0.01
AT2G19572	0.628247	0.00318599		AT2G19570		not significant at padj <0.01
AT1G44125	0.4985	0.00499896		AT1G44120		not significant at padj <0.01
AT4G05775	1.09097	0.000717334		AT4G10270		not significant at padj <0.01
AT2G24755	0.477996	0.00019636		AT2G24750		not significant at padj <0.01
AT2G44255	0.569925	7.5e-06		AT2G44260		not significant at padj <0.01
AT1G08037	0.720489	0.00335129		AT1G55190		not significant at padj <0.01
AT1G08592	0.45639	0.00304294		AT1G08590		not significant at padj <0.01

## Sheet: Table S7
Gene ID	Symbol	Gene Description
AT5G37770	CML24	Calcium-binding protein
AT5G66210	CPK28	Calcium-dependent protein kinase 28
AT2G22300	CAMTA3	Calmodulin-binding transcription activator 3
AT2G31980	CYS2	Cysteine proteinase inhibitor 2
AT4G23180	CRK10	Cysteine-rich receptor-like protein kinase 10
AT1G31540		Disease resistance protein (TIR-NBS-LRR class) family
AT1G56520		Disease resistance protein (TIR-NBS-LRR class) family
AT1G56540		Disease resistance protein (TIR-NBS-LRR class) family
AT3G44630		Disease resistance protein (TIR-NBS-LRR class) family
AT5G22690		Disease resistance protein (TIR-NBS-LRR class) family
AT1G56510	ADR2	Disease resistance protein ADR2
AT5G46470	RPS6	Disease resistance protein RPS6
AT5G60270	LECRK17	L-type lectin-domain containing receptor kinase I.7
AT4G02420	LECRK44	L-type lectin-domain containing receptor kinase IV.4
AT3G45640	MPK3	Mitogen-activated protein kinase 3
AT4G08500	MEKK1	Mitogen-activated protein kinase kinase kinase 1;MEKK1;PTN000686277;orthologs
AT1G11000	MLO4	MLO-like protein 4
AT2G27080	NHL13	NDR1/HIN1-like protein 13
AT3G55840	HSPRO1	Nematode resistance protein-like HSPRO1
AT4G19520		Probable disease resistance protein
AT5G04720		Probable disease resistance protein
AT5G66900		Probable disease resistance protein
AT5G02290	PBL11	Probable serine/threonine-protein kinase PBL11
AT1G14370	PBL2	Probable serine/threonine-protein kinase PBL2
AT4G31550	WRKY11	Probable WRKY transcription factor 11
AT5G49520	WRKY48	Probable WRKY transcription factor 48
AT3G48090	EDS1	Protein EDS1
AT3G20600	NDR1	Protein NDR1
AT5G45110	NPR3	Regulatory protein NPR3
AT5G47910	RBOHD	Respiratory burst oxidase homolog protein D
AT3G09830	PCRK1	Serine/threonine-protein kinase PCRK1
AT2G05940	RIPK1	Serine/threonine-protein kinase RIPK

## Sheet: Table S8
Gene ID	Symbol	Gene Description
AT5G44440		Berberine bridge enzyme-like 28;
AT4G17615	CBL1	Calcineurin B-like protein 1
AT3G57530	CPK32	Calcium-dependent protein kinase 32
AT2G41010	CAMBP25	Calmodulin-binding protein 25
AT4G30960	CIPK6	CBL-interacting serine/threonine-protein kinase 6
AT3G56240	CCH	Copper transport protein CCH
AT2G36460	FBA6	Fructose-bisphosphate aldolase 6
AT5G35630	GLN2	Glutamine synthetase
AT2G47730	GSTF8	Glutathione S-transferase F8
AT1G10370	GSTU17	Glutathione S-transferase U17
AT1G28380	NSL1	MACPF domain-containing protein NSL1
AT4G08500	MEKK1	Mitogen-activated protein kinase kinase kinase 1
AT5G39610	NAC92	NAC domain-containing protein 92
AT3G02140	AFP4	Ninja-family protein AFP4
AT4G12720	NUDT7	Nudix hydrolase 7
AT1G16370	OCT6	Organic cation/carnitine transporter 6
AT3G62030	CYP20-3	Peptidyl-prolyl cis-trans isomerase CYP20-3
AT2G33380	PGX3	Probable peroxygenase 3;PXG3
AT5G62090	SLK2	Probable transcriptional regulator SLK2
AT1G01060	LHY	Protein LHY
AT5G24660	LSU	Protein RESPONSE TO LOW SULFUR 2
AT3G08720	ATPK2	Serine/threonine-protein kinase AtPK2
AT4G33950	SrK2E	Serine/threonine-protein kinase SRK2E
AT5G63650	SRK2H	Serine/threonine-protein kinase SRK2H
AT5G14640	ASK5	Shaggy-related protein kinase epsilon
AT5G24030	SLAH3	S-type anion channel SLAH3
AT1G08930	ERD6	Sugar transporter ERD6
AT5G58070	TIL1	Temperature-induced lipocalin-1
AT5G67300	MYB44	Transcription factor MYB44
AT2G24040		UPF0057 membrane protein At2g24040
AT3G03250	UGP2	UTP--glucose-1-phosphate uridylyltransferase 2
AT2G38170	CAX1	Vacuolar cation/proton exchanger 1
AT5G67450	AZF1	Zinc finger protein AZF1

## Sheet: Table S9
miRNAs Up in Microgravity (MG) relative to 1 g							miRNAs Up in 1 g (1G) relative to MG					miRNAs up in MG and 1G relative to Ground Controls
miR863-5p		miR319c		miR398b-3p			miR156f-3p		miR5654-3p			miR398b-3p		miR398b-3p
MG down targets	MG up targets	MG down targets	MG up targets	MG down targets	MG up targets		1G down targets	1G up targets	1G down targets	1G up targets		1G down targets	1G up targets	MG down targets	MG up targets
AT5G59540	AT5G20680	AT5G41740	AT3G16500	AT1G49380	AT3G09030		AT1G79060	AT3G59310	AT4G03510	AT1G21270		AT1G08550	AT3G21510	MG Down	AT4G27730
AT3G27830	AT4G24780	AT4G37760	AT3G03440	AT3G48090	AT5G21280		AT3G57830	AT1G01080	AT2G41700	AT4G17560		AT1G05440	AT5G36250	AT2G17695	AT3G50350
AT4G08870	AT2G34010	AT5G46490	AT5G25070	AT4G24280	AT5G63010		AT2G44830	AT1G48030	AT1G29470	AT1G32640		AT4G31890	AT4G13040	AT5G24420	AT5G46330
AT3G44720	AT5G53390	AT2G20690	AT5G15840	AT1G56050	AT1G16650		AT1G75580	AT5G65630	AT5G04670	AT4G19710		AT3G06130	AT1G74330	AT2G16650	AT5G56890
AT5G66210	AT2G41990	AT1G73060	AT1G53510	AT5G24420	AT1G66930		AT3G04580	AT4G33050	AT4G19860	AT1G05540		AT5G11260	AT2G35410	AT3G01770	AT5G44280
AT1G69970	AT2G28660	AT5G57560		AT5G42050	AT5G64240		AT2G46310	AT2G23290	AT2G35170	AT1G80380		AT5G40190	AT3G46540	AT1G08550	AT5G21280
AT4G12970		AT5G15240		AT1G74330	AT5G44280		AT4G38860	AT4G01950	AT1G70510	AT1G58602		AT4G38470	AT2G02010	AT5G18140	AT3G50340
AT2G21280		AT3G26980		AT5G58260	AT1G10060		AT1G79820	AT1G68410	AT1G07280	AT1G29640		AT5G54080	AT1G28380	AT1G20650	AT2G02170
AT2G21280		AT5G52780		AT2G35410	AT3G20260		AT3G60410	AT4G21210	AT3G26090	AT2G43560		AT3G08780	AT2G02170	AT3G27350	AT5G67470
AT1G77500		AT2G35370		AT1G28380	AT2G20290		AT3G45210	AT3G62720	AT5G42090	AT3G54810		AT5G18140	AT3G48090		AT1G10060
AT1G70090		AT3G19580		AT5G25040	AT5G11890		AT2G42620	AT2G20750	AT1G28310	AT4G34150		AT1G78460	AT2G03240		AT1G66930
AT4G01120		AT4G21940		AT1G59840	AT5G56890		AT3G63210	AT4G20760	AT5G61930	AT5G66070		AT3G59940	AT1G10060		AT5G11890
AT5G42100		AT1G11960		AT1G04710	AT4G27730		AT3G08670	AT4G32060	AT1G09460	AT1G29340		AT3G01770	AT3G50340		AT5G35732
AT4G11330		AT3G01510		AT1G32990	AT2G03090		AT4G31890	AT5G17760	AT4G25990	AT4G22890		AT3G09030	AT1G56050
AT1G18730		AT2G34070		AT3G46450	AT1G21000		AT2G36900	AT3G01480		AT3G16570		AT5G02150	AT1G29120
AT5G66620				AT4G30825	AT1G76990		AT2G44830	AT1G10020		AT5G37770		AT3G27350	AT2G20900
AT5G61570				AT2G33800	AT3G53380			AT1G07135		AT1G22430		AT2G35750	AT5G56160
AT1G14280				AT4G18880	AT2G10931			AT5G56160		AT4G33510		AT2G01320	AT5G46330
AT2G34070				AT5G66530				AT5G46470		AT5G06320		AT5G17290
AT2G01890				AT2G03240				AT4G33080		AT3G04210		AT3G22760
AT1G67090				AT2G21330				AT3G44620		AT3G10840		AT1G15230
AT3G53250				AT5G36250				AT1G72700		AT4G20360
AT5G20140								AT5G66210		AT5G61820
AT4G12320								AT1G78070		AT5G53500
AT1G78070										AT4G34480
AT5G50915										AT3G47860
AT3G50060										AT4G27657
AT3G60750										AT3G55840
AT4G34900										AT1G10740
AT2G33855										AT5G35220
AT1G69480										AT4G25830
AT2G18090										AT4G11900
AT4G23560
